# Supplementary material for: Rooting a phylogenetic tree with nonreversible substitution models
Source: BMC Evol Biol. 2005 Jan 4;5:2. doi: 10.1186/1471-2148-5-2 (PMC544347; doi:10.1186/1471-2148-5-2)
Supplement: Additional File 1 — A text file containing the amino acid sequence alignments for group 1. [file 1471-2148-5-2-S1.aln]

ATP6


human           MNENLFASFIAPTILGLPAAVLIILFPPLLIPTSKYLINNRLITTQQWLIKLTSKQMMAM
chimp           MNENLFASFAAPTILGLPAAVLIILFPPLLVPTSKHLINNRLITTQQWLIQLTSKQMMTM
gorilla         MNENLFASFIAPTILGLPAAVLIILLPPLLIPTSKYLINNRLIATQQWLIQLTSKQMMTM
                ********* ***************:****:****:*******:******:*******:*

human           HNTKGRTWSLMLVSLIIFIATTNLLGLLPHSFTPTTQLSMNLAMAIPLWAGAVIMGFRSK
chimp           HSTKGRTWSLMLVSLIIFITTTNLLGLLPHSFTPTTQLSMNLAMAIPLWAGAVVMGFRFK
gorilla         HNAKGRTWSLMLMWLIIFIATTNLLGLLPHSFTPTTQLSMNLAMAIPLWAGAVTTGFRSK
                *.:*********: *****:*********************************  *** *

human           IKNALAHFLPQGTPTPLIPMLVIIETISLLIQPMALAVRLTANITAGHLLMHLIGSATLA
chimp           TKNALAHFLPQGTPTPLIPMLVIIETISLLIQPMALAVRLTANITAGHLLMHLIGSATLA
gorilla         TKNALAHLLPQGTPTPLIPMLVIIETISLFIQPMALAVRLTANITAGHLLMHLIGSATLA
                 ******:*********************:******************************

human           MSTINLPSTLIIFTILILLTILEIAVALIQAYVFTLLVSLYLHDNT
chimp           LSTINLPYALIIFTILILLTILEIAVALIQAYVFTLLVSLYLHDNT
gorilla         MSTTNLPSTLIIFTVLILLTMLEIAVALIQAYVFTLLVSLYLHENT
                :** *** :*****:*****:**********************:**
ATP8


human           MPQLNTTVWPTMITPMLLTLFLITQLKMLNTNYHLPPSPKPMKMKNYNKPWEPKWTKICS
chimp           MPQLNTAVWPTMITPMLLTLFLVTQLKMLNSNYHLPPSPKPMKMKNYNKPWEPKWTKIYS
gorilla         MPQLNTTVWPTMIAPMLLTLFLITQLKVLNTNYHLPPLPKTMKMKNFCKPWEPKWTKIYS
                ******:******:********:****:**:****** **.*****: ********** *

human           LHSLPPQS
chimp           LHSLPPQS
gorilla         LHSLPPQS
                ********
COX1


human           MFADRWLFSTNHKDIGTLYLLFGAWAGVLGTALSLLIRAELGQPGNLLGNDHIYNVIVTA
chimp           MFTDRWLFSTNHKDIGTLYLLFGAWAGVLGTALSLLIRAELGQPGNLLGNDHIYNVIVTA
gorilla         MFTDRWLFSTNHKDIGTLYLLFGAWAGVLGTALSLLIRAELGQPGNLLGNDHIYNVIVTA
                **:*********************************************************

human           HAFVMIFFMVMPIMIGGFGNWLVPLMIGAPDMAFPRMNNMSFWLLPPSLLLLLASAMVEA
chimp           HAFVMIFFMVMPIMIGGFGNWLVPLMIGAPDMAFPRMNNMSFWLLPPSLLLLLASAMVEA
gorilla         HAFVMIFFMVMPIMIGGFGNWLVPLMIGAPDMAFPRMNNMSFWLLPPSFLLLLASAMVEA
                ************************************************:***********

human           GAGTGWTVYPPLAGNYSHPGASVDLTIFSLHLAGVSSILGAINFITTIINMKPPAMTQYQ
chimp           GAGTGWTVYPPLAGNYSHPGASVDLTIFSLHLAGISSILGAINFITTIINMKPPAMTQYQ
gorilla         GAGTGWTVYPPLAGNYSHPGASVDLTIFSLHLAGISSILGAINFITTIINMKPPAMTQYQ
                **********************************:*************************

human           TPLFVWSVLITAVLLLLSLPVLAAGITMLLTDRNLNTTFFDPAGGGDPILYQHLFWFFGH
chimp           TPLFVWSVLITAVLLLLSLPVLAAGITMLLTDRNLNTTFFDPAGGGDPILYQHLFWFFGH
gorilla         TPLFVWSVLITAVLLLLSLPVLAAGITMLLTDRNLNTTFFDPAGGGDPILYQHLFWFFGH
                ************************************************************

human           PEVYILILPGFGMISHIVTYYSGKKEPFGYMGMVWAMMSIGFLGFIVWAHHMFTVGMDVD
chimp           PEVYILILPGFGMISHIVTYYSGKKEPFGYMGMVWAMMSIGFLGFIVWAHHMFTVGMDVD
gorilla         PEVYILILPGFGMISHIVTYYSGKKEPFGYMGMVWAMMSIGFLGFIVWAHHMFTVGMDVD
                ************************************************************

human           TRAYFTSATMIIAIPTGVKVFSWLATLHGSNMKWSAAVLWALGFIFLFTVGGLTGIVLAN
chimp           TRAYFTSATMIIAIPTGVKVFSWLATLHGSNMKWSAAVLWALGFIFLFTVGGLTGIVLAN
gorilla         TRAYFTSATMIIAIPTGVKVFSWLATLHGSNTKWSAAMLWALGFIFLFTVGGLTGIVLAN
                ******************************* *****:**********************

human           SSLDIVLHDTYYVVAHFHYVLSMGAVFAIMGGFIHWFPLFSGYTLDQTYAKIHFTIMFIG
chimp           SSLDIVLHDTYYVVAHFHYVLSMGAVFAIMGGFIHWFPLFSGYTLDQTYAKIQFAIMFIG
gorilla         SSLDIVLHDTYYVVAHFHYVLSMGAVFAIMGGFIHWFPLFSGYTLDQTYAKIHFAIMFIG
                ****************************************************:*:*****

human           VNLTFFPQHFLGLSGMPRRYSDYPDAYTTWNILSSVGSFISLTAVMLMIFMIWEAFASKR
chimp           VNLTFFPQHFLGLSGMPRRYSDYPDAYTTWNVLSSVGSFISLTAVMLMIFMIWEAFASKR
gorilla         VNLTFFPQHFLGLSGMPRHYSDYPDAYTTWNILSSVGSFISLTAVMLMIFMIWEAFASKR
                ******************:************:****************************

human           KVLMVEEPSMNLEWLYGCPPPYHTFEEPVYMKS
chimp           KVLMVEEPSANLEWLYGCPPPYHTFEEPVYMKS
gorilla         KVLMIEEPSTNLEWLYGCPPPYHTFEESVYMKS
                ****:**** *****************.*****
COX2


chimp           MAHAAQVGLQDATSPIMEELIIFHDHALMIIFLICFLVLYALFLTLTTKLTNTSISDAQE
gorilla         MAHAAQVGLQDATSPIMEELIIFHDHALMIIFLICFLVLYALFLTLTTKLTNNNISDAQE
human           MAHAAQVGLQDATSPIMEELITFHDHALMIIFLICFLVLYALFLTLTTKLTNTNISDAQE
                ********************* ******************************..******

chimp           METVWTILPAIILVLIALPSLRILYMTDEVNDPSFTIKSIGHQWYWTYEYTDYGGLIFNS
gorilla         METIWTILPAIILVLIALPSLRILYMTDEINDPSFTIKSIGHQWYWTYEYTDYGGLIFNS
human           METVWTILPAIILVLIALPSLRILYMTDEINDPSLTIKSIGHQWYWTYEYTDYGGLIFNS
                ***:*************************:****:*************************

chimp           YMLPPLFLEPGDLRLLDVDNRVVLPVEAPVRMMITSQDVLHSWAVPTLGLKTDAIPGRLN
gorilla         YMLPPLFLEPGDLRLLDVDNRVVLPVEAPVRMMITSQDVLHSWAVPTLGLKTDAIPGRLN
human           YMLPPLFLEPGDLRLLDVDNRVVLPIEAPIRMMITSQDVLHSWAVPTLGLKTDAIPGRLN
                *************************:***:******************************

chimp           QTTFTATRPGVYYGQCSEICGANHSFMPIVLELIPLKIFEMGPVFTL
gorilla         QTTFTATRPGVYYGQCSEICGANHSFMPIVLELIPLKIFEMGPVFAL
human           QTTFTATRPGVYYGQCSEICGANHSFMPIVLELIPLKIFEMGPVFTL
                *********************************************:*
COX3


human           MTHQSHAYHMVKPSPWPLTGALSALLMTSGLAMWFHFHSMTLLMLGLLTNTLTMYQWWRD
chimp           MTHQSHAYHMVKPSPWPLTGALSALLMTSGLAMWFHFYSTTLLTLGLLTNTLTMYQWWRD
gorilla         MIHQSHAYHMVKPSPWPLTGALSALLMTSGLAMWFHFHSTTLLMLGLLTNMLTMYQWWRD
                * ***********************************:* *** ****** *********

human           VTRESTYQGHHTPPVQKSLRYGMILFITSEVFFFAGFFWAFYHSSLAPTPQLGGHWPPTG
chimp           VMREGTYQGHHTPPVQKGLRYGMILFITSEVFFFAGFFWAFYHSSLAPTPQLGGHWPPTG
gorilla         VMRESTYQGHHTLPVQKGLRYGMILFITSEVFFFAGFFWAFYHSSLAPTPQLGAHWPPTG
                * **.******* ****.***********************************.******

human           ITPLNPLEVPLLNTSVLLASGVSITWAHHSLMENNRNQMIQALLITILLGLYFTLLQASE
chimp           ITPLNPLEVPLLNTSVLLASGVSITWAHHSLMENNRNQMIQALLITILLGLYFTLLQASE
gorilla         ITPLNPLEVPLLNTSVLLASGVSITWAHHSLMENNRNQMIQALLITILLGLYFTLLQASE
                ************************************************************

human           YFESPFTISDGIYGSTFFVATGFHGLHVIIGSTFLTICFIRQLMFHFTSKHHFGFEAAAW
chimp           YFESPFTISDGIYGSTFFVATGFHGLHVIIGSTFLTICLIRQLMFHFTSKHHFGFQAAAW
gorilla         YFEAPFTISDGIYGSTFFVATGFHGLHVIIGSTFLTICLIRQLMFHFTSKHHFGFEAAAW
                ***:**********************************:****************:****

human           YWHFVDVVWLFLYVSIYWWG-
chimp           YWHFVDVVWLFLYVSIYWWGS
gorilla         YWHFVDVVWLFLYVSIYWWGS
                ******************** 
CYTB


human           MTPMRKINPLMKLINHSFIDLPTPSNISAWWNFGSLLGACLILQITTGLFLAMHYSPDAS
chimp           MTPTRKINPLMKLINHSFIDLPTPSNISAWWNFGSLLGACLILQITTGLFLAMHYSPDAS
gorilla         MTPMRKTNPLAKLINHSFIDLPTPSNISTWWNFGSLLGACLILQITTGLFLAMHYSPDAS
                *** ** *** *****************:*******************************

human           TAFSSIAHITRDVNYGWIIRYLHANGASMFFICLFLHIGRGLYYGSFLYSETWNIGIILL
chimp           TAFSSIAHITRDVNYGWIIRYLHANGASMFFICLFLHIGRGLYYGSFLYLETWNIGIILL
gorilla         TAFSSIAHITRDVNYGWTIRYLHANGASMFFICLFLHIGRGLYYGSFLHQETWNIGIILL
                ***************** ******************************: **********

human           LATMATAFMGYVLPWGQMSFWGATVITNLLSAIPYIGTDLVQWIWGGYSVDSPTLTRFFT
chimp           LTTMATAFMGYVLPWGQMSFWGATVITNLLSAIPYIGTDLVQWVWGGYSVDSPTLTRFFT
gorilla         LTTMAAAFMGYVLPWGQMSFWGATVITNLLSAIPYIGTDLVQWVWGGYSVDSPTLTRFFT
                *:***:*************************************:****************

human           FHFILPFIIAALAALHLLFLHETGSNNPLGITSHSDKITFHPYYTIKDALGLLLFLLSLM
chimp           FHFILPFIITALTTLHLLFLHETGSNNPLGITSHSDKITFHPYYTIKDILGLFLFLLILM
gorilla         FHFILPFIITALTTLHLLFLHETGSNNPLGIPSHSDKITFHPYYTIKDILGLFLFLLTLM
                *********:**::*****************.**************** ***:**** **

human           TLTLFSPDLLGDPDNYTLANPLNTPPHIKPEWYFLFAYTILRSVPNKLGGVLALLLSILI
chimp           TLTLFSPGLLGDPDNYTLANPLNTPPHIKPEWYFLFAYTILRSIPNKLGGVLALLLSILI
gorilla         TLTLFSPDLLGDPDNYTLANPLSTPPHIKPEWYFLFAYAILRSVPNKLGGVLALLLSILI
                *******.**************.***************:****:****************

human           LAMIPILHMSKQQSMMFRPLSQSLYWLLAADLLILTWIGGQPVSYPFTIIGQVASVLYFT
chimp           LTAIPVLHTSKQQSMMFRPLSQLLYWLLATDLLILTWIGGQPVSYPFITIGQMASVLYFT
gorilla         LAMIPILHMSKQQSMMFRPLSQLLYWFLIADLFTLTWIGGQPVSYPFITIGQVASVLYFT
                *: **:** ************* ***:* :**: *************  ***:*******

human           TILILMPTISLIENKMLK--
chimp           TILILMPIASLIENKMLEWT
gorilla         TILFLMPITSLIENKMLKWT
                ***:***  ********:  
ND1


human           MPMANLLLLIVPILIAMAFLMLTERKILGYMQLRKGPNVVGPYGLLQPFADAMKLFTKEP
gorilla         MSMANLLLLIVPILIAMAFLMLTERKILGYMQLRKGPNVVGPYGLLQPFADAMKLFTKEP
chimp           TPMTNLLLLIVPILIAMAFLMLTERKILGYMQLRKGPNIVGPYGLLQPFADAMKLFTKEP
                 .*:**********************************:*********************

human           LKPATSTITLYITAPTLALTIALLLWTPLPMPNPLVNLNLGLLFILATSSLAVYSILWSG
gorilla         LKPSTSTITLYITAPTLALTIALLLWTPLPMPNPLVNLNLGLLFILATSSLAVYSILWSG
chimp           LKPSTSTITLYITAPTLALTIALLLWTPLPMPNPLVNLNLGLLFILATSSLAVYSILWSG
                ***:********************************************************

human           WASNSNYALIGALRAVAQTISYEVTLAIILLSTLLMSGSFNLSTLITTQEHLWLLLPSWP
gorilla         WASNSNYALIGALRAVAQTISYEVTLAIILLSTLLMNGSFNLSTLIMTQEHLWLLLPTWP
chimp           WASNSNYALIGALRAVAQTISYEVTLAIILLSTLLMSGSFNLSTLVTTQEHLWLILPTWP
                ************************************.********: *******:**:**

human           LAMMWFISTLAETNRTPFDLAEGESELVSGFNIEYAAGPFALFFMAEYTNIIMMNTLTTT
gorilla         LAMMWFISTLAETNRTPFDLAEGESELVSGFNIEYAAGPLALFFMAEYMNIIMMNTLTTM
chimp           LAMMWFISTLAETNRTPFDLTEGESELVSGFNIEYAAGPFALFFMAEYMNIIMMNTLTAT
                ********************:******************:******** *********: 

human           IFLGTTYNALSPELYTTYFVTKTLLLTSLFLWIRTAYPRFRYDQLMHLLWKNFLPLTLAL
gorilla         IFLGTTYNAHSPELYTVCFITKTLLLTSLFLWIRTAYPRFRYDQLMHLLWKNFLPLTLAL
chimp           IFLGATYNTHSPELYTTYFVTKALLLTSLFLWIRTAYPRFRYDQLMHLLWKNFLPLTLAS
                ****:***: ******. *:**:************************************ 

human           LMWYVSMPITISSIPPQT
gorilla         LMWYISMPTTISSIPPQT
chimp           LMWYISMPTTISSIPPQT
                ****:*** *********
ND2


human           MNPLAQPVIYSTIFAGTLITALSSHWFFTWVGLEMNMLAFIPVLTKKMNPRSTEAAIKYF
chimp           MNPLAQPIIYSTILTGTLITALSSHWFFTWVGLEMNMLAFIPILTKKMSPRSTEAAIKYF
gorilla         MNPLAQPIIYSTIFAGTLITALSSHWFFAWVGLEMNMLAFIPVLTKKMNPRSTEAAIKYF
                *******:*****::*************:*************:*****.***********

human           LTQATASMILLMAILFNNMLSGQWTMTNTTNQYSSLMIMMAMAMKLGMAPFHFWVPEVTQ
chimp           LTQATASMILLMAILSNSMLSGQWTMTNTTNQYSSLMIMMAMAMKLGMAPFHFWVPEVTQ
gorilla         LTQATASMILLMAILSNNMLSGQWTTTNATNQYSSLMIVVAMAMKLGMAPFHFWVPEVTQ
                *************** *.******* **:*********::********************

human           GTPLTSGLLLLTWQKLAPISIMYQISPSLNVSLLLTLSILSIMAGSWGGLNQTQLRKILA
chimp           GTPLMSGLLLLTWQKLAPISIMYQISSSLNVNLLLTLSILSIMAGSWGGLNQTQLRKILA
gorilla         GTPLMSGLLLLTWQKLAPMSIMYQISSSTNVSLLLTLSILSILAGSWGGLNQTQLRKILA
                **** *************:*******.* **.**********:*****************

human           YSSITHMGWMMAVLPYNPNMTILNLTIYIILTTTAFLLLNLNSSTTTLLLSRTWNKLTWL
chimp           YSSITHMGWMMAVLPYNPNMTILNLTIYIILTTTAFLLLNLNSSTTTLLLSRTWNKLTWL
gorilla         YSSITHVGWMMAVLPYNPNMTILNLTIYIILTTTTFLLLNLSSSTTTLLLSRTWNKLTWL
                ******:***************************:******.******************

human           TPLIPSTLLSLGGLPPLTGFLPKWAIIEEFTKNNSLIIPTIMATITLLNLYFYLRLIYST
chimp           TPLIPSTLLSLGGLPPLTGFLPKWVIIEEFTKNNSLIIPTIMAIITLLNLYFYLRLIYST
gorilla         TPLIPSTLLSLGGLPPLTGFLPKWLIIEEFTKNNDLITPTIMAIITLLNLYFYLRLIYST
                ************************ *********.** ***** ****************

human           SITLLPMSNNVKMKWQFEHTKPTPFLPTLITLTTLLLPISPFMLMIL
chimp           SITLLPMSNNVKMKWQFEHTKPTPFLPTLITLTTLLLPISPFMLMIL
gorilla         SITLLPMSNNVKMKWQLEYTKPTPFLPTLITLTTLLLPISPFMLMVL
                ****************:*:**************************:*
ND3


human           MNFALILMINTLLALLLMIITFWLPQLNGYMEKSTPYECGFDPMSPARVPFSMKFFLVAI
chimp           MNFVLILMTNTLLALLLMIITFWLPQLNSYMEKSTPYECGFDPMSPARVPFSMKFFLVAI
gorilla         MNFALILMTNTLLALLLMIITFWLPQLNSYMEKTNPYECGFDPVSPARIPFSMKFFLVAI
                ***.**** *******************.****:.********:****:***********

human           TFLLFDLEIALLLPLPWALQTTNLPLMVMSSLLLITILALSLAYEWLQKGLDWAE
chimp           TFLLFDLEIALLLPLPWALQTANLPLMVTSSLLLITILALSLAYEWLQKGLDWTE
gorilla         TFLLFDLEIALLLPLPWALQTTNLPLMVMSSLLLIIILTLSLAYEWLQKGLDWTE
                *********************:****** ****** **:**************:*
ND4


human           MLKLIVPTIMLLPLTWLSKKHMIWINTTTHSLIISIIPLLFFNQINNNLFSCSPTFSSDP
gorilla         MLKLIAPTIMLLPLTWLSKKHMIWINTTTHSLIISIIPLLFFNQINNNLFSYSLSFSSDP
chimp           MLKLIIPTIMLLPLTWFSKKRMIWINTTTHSLIISTIPLLFFNQINNNLFSCSLPFSSDP
                ***** **********:***:************** *************** * .*****

human           LTTPLLMLTTWLLPLTIMASQRHLSSEPLSRKKLYLSMLISLQISLIMTFTATELIMFYI
gorilla         LTTPLLMLTTWLLPLTIMASQRHLSNEPLSRKKLYLSMLISLQISLIMTFTATELIMFYI
chimp           LTTPLLMLTAWLLPLTIMASQRHLSNEPLSRKKLYLSMLISLQISLIMTFSATELIMFYI
                *********:***************.************************:*********

human           FFETTLIPTLAIITRWGNQPERLNAGTYFLFYTLVGSLPLLIALIYTHNTLGSLNILLLT
gorilla         FFEATLIPTLVIITRWGNQPERLNAGTYFLFYTLVGSLPLLIALIHTHNTLGSLNILLLT
chimp           FFETTLIPTLAIITRWGNQPERLNAGTYFLFYTLVGSLPLLIALIYTHNTLGSLNILLLT
                ***:******.**********************************:**************

human           LTAQELSNSWANNLMWLAYTMAFMVKMPLYGLHLWLPKAHVEAPIAGSMVLAAVLLKLGG
gorilla         LTAQELPNSWANNLMWLAYTMAFMVKMPLYGLHLWLPKAHVEAPIAGSMMLAAVLLKLGG
chimp           LTTQELSNTWANNLMWLAYTMAFMVKMPLYGLHLWLPKAHVEAPIAGSMVLAAVLLKLGG
                **:***.*:****************************************:**********

human           YGMMRLTLILNPLTKHMAYPFLVLSLWGMIMTSSICLRQTDLKSLIAYSSISHMALVVTA
gorilla         YGMMRLMLILNPLTKHMAYPFLALSLWGMIMTSSISLRQTDLKSLIAYSSISHMALVVAA
chimp           YGMMRLTLILNPLTKHMAYPFLMLSLWGMIMTSSICLRQTDLKSLIAYPSVSHMALVVTA
                ****** *************** ************.************.*:*******:*

human           ILIQTPWSFTGAVILMIAHGLTSSLLFCLANSNYERTHSRIMILSQGLQTLLPLMAFWWL
gorilla         ILIQTPWSFTGAVVLMIAHGLTSSLLFCLANSNYERTHSRIMILSQGLQTLLPLMALWWL
chimp           ILIQTPWSFTGAIILMIAHGLTSSLLSCLANSNYERTHSRIMILSQGLQTLLPLMAFWWL
                ************::************ *****************************:***

human           LASLANLALPPTINLLGELSVLVTTFSWSNITLLLTGLNMLVTALYSLYMFTTTQWGSLT
gorilla         LASLANLALPPTINLLGELSVLVTTFSWSNTTLLLTGSNMLITALYSLYMFTTTQWGPLT
chimp           LASLANLALPPTINLLGELSVLVTSFSWSNTTLLLTGFNMLITALYSLYMFTTTQWGSLT
                ************************:***** ****** ***:***************.**

human           HHINNMKPSFTRENTLMFMHLSPILLLSLNPDIITGFSS
gorilla         HHITNMKPSFTRENILMFMHLSPILLLSLNPDIITGFTS
chimp           HHINSMKPSFTRENTLMFLHLSPILLLSLNPDIITGFTS
                ***..********* ***:******************:*
ND4L


human           MPLIYMNIMLAFTISLLGMLVYRSHLMSSLLCLEGMMLSLFIMATLMTLNTHSLLANIVP
chimp           MPLIYMNIMLAFTISLLGMLVYRSHLMSSLLCLEGMMLSLFIMATLMTLNTHSLLANIVP
gorilla         MPLIYMNIMLAFTISLLGMLVYRSHLMSSLLCLEGMMLSLFIMATLMTLNTHFLLANIVP
                **************************************************** *******

human           IAMLVFAACEAAVGLALLVSISNTYGLDYVHNLNLLQC
chimp           ITMLVFAACEAAVGLALLVSISNTYGLDYVHNLNLLQC
gorilla         ITMLVFAACEAAVGLALLVSISNTYGLDYVQNLNLLQC
                *:****************************:*******
ND5


human           MTMHTTMTTLTLTSLIPPILTTLVNPNKKNSYPHYVKSIVASTFIISLFPTTMFMCLDQE
chimp           MTMYATMTTLALTSLIPPILGALINPNKKNSYPHYVKSIIASTFIISLFPTTMFMCLDQE
gorilla         MTMYATMTTLALTSLIPPILTTFINPNKKSSYPHYVKSIVASTFIISLFPTTMFLCLDQE
                ***::*****:********* :::*****.*********:**************:*****

human           VIISNWHWATTQTTQLSLSFKLDYFSMMFIPVALFVTWSIMEFSLWYMNSDPNINQFFKY
chimp           TIISNWHWATTQTTQLSLSFKLDYFSMTFIPVALFVTWSIMEFSLWYMDSDPNINQFFKY
gorilla         AIISSWHWATTQTIQLSLSFKLDYFSMMFIPVALFVTWSIMEFSLWYMNSDPNINQFFKY
                .***.******** ************* ********************:***********

human           LLIFLITMLILVTANNLFQLFIGWEGVGIMSFLLISWWHARADANTAAIQAILYNRIGDI
chimp           LLIFLITMLILVTANNLFQLFIGWEGVGIMSFLLISWWYARTDANTAAIQAILYNRIGDI
gorilla         LLIFLITMLILVTANNLFQLFIGWEGVGIMSFLLIGWWYARTDANTAAVQAILYNRIGDI
                ***********************************.**:**:******:***********

human           GFILALAWFILHSNSWDPQQMALLNANPSLTPLLGLLLAAAGKSAQLGLHPWLPSAMEGP
chimp           GFVLALAWFLLHSNSWDPQQMILLSTNTDLTPLLGFLLAAAGKSAQLGLHPWLPSAMEGP
gorilla         GFILALAWFLLHSNSWDPQQMSLLNTNPNLIPLLGFLLAAAGKSAQLGLHPWLPSAMEGP
                **:******:*********** **.:*..* ****:************************

human           TPVSALLHSSTMVVAGIFLLIRFHPLAENSPLIQTLTLCLGAITTLFAAVCALTQNDIKK
chimp           TPVSALLHSSTMVVAGIFLLIRFYPLAENNPLIQTLTLCLGAITTLFAAVCALTQNDIKK
gorilla         TPVSALLHSSTMVVAGVFLLIRFRHLAENNSLAQTLTLCLGAITTLFAAVCALTQNDIKK
                ****************:******  ****..* ***************************

human           IVAFSTSSQLGLMMVTIGINQPHLAFLHICTHAFFKAMLFMCSGSIIHNLNNEQDIRKMG
chimp           IVAFSTSSQLGLMMVTIGINQPHLAFLHICTHAFFKAMLFMCSGSIIHNLNNEQDIRKMG
gorilla         IVAFSTSSQLGLMVATIGIGQPHLAFLHICTHAFFKAMLFMCSGSIIHNLNNEQDIRKMG
                *************:.****.****************************************

human           GLLKTMPLTSTSLTIGSLALAGMPFLTGFYSKDHIIETANMSYTNAWALSITLIATSLTS
chimp           GLLKTMPLTSTSLTIGSLALAGMPFLTGFYSKDLIIETANMSYTNAWALSITLIATSLTS
gorilla         GLLKAMPLTSTSLAIGSLALMGMPFLTGFYSKDLIIETANMSHTNAWALSIILIATSLTS
                ****:********:****** ************ ********:******** ********

human           AYSTRMILLTLTGQPRFPTLTNINENNPTLLNPIKRLAAGSLFAGFLITNNISPASPFQT
chimp           AYSTRMILLTLTGQPRFPTLTNINENNPTLLNPIKRLTIGSLFAGFLITNNILPMSTPQV
gorilla         AYSTRMILLTLTGQPRFPTFANINENYSTLLNPIKRLTIGSLFAGFFITNNILPTSVPQM
                *******************::***** .*********: *******:***** * *  * 

human           TIPLYLKLTALAVTFLGLLTALDLNYLTNKLKMKSPLCTFYFSNMLGFYPSITHRTIPYL
chimp           TIPLYLKLTALGVTSLGLLTALDLNYLTSKLKMKSPLYTFHFSNMLGFYPNIMHRSIPYL
gorilla         TIPLYLKLTALSITLLGLLTALDLNYLTNKLKMKHPPHTFYFSNMLGFYPNITHRTIPYL
                ***********.:* *************.***** *  **:*********.* **:****

human           GLLTSQNLPLLLLDLTWLEKLLPKTISQHQISTSIITSTQKGMIKLYFLSFFFPLILTLL
chimp           GLLTSQNLPLLLLDLTWLEKLLPKTISQYQISASITTSTQKGMIKLYFLSFFFPLILTLL
gorilla         GLLMSQNLPLLLLDLIWLEKLLPKTISQHQISASITTSTQKGLIKLYFLSFFFPLLLILL
                *** *********** ************:***:** ******:************:* **

human           LIT
chimp           LIT
gorilla         LIT
                ***
ND6


human           MMYALFLLSVGLVMGFVGFSSKPSPIYGGLVLIVSGVVGCVIILNFGGGYMGLMVFLIYL
gorilla         MTYVLFLLSVGLVMGFVGFSSKPSPIYGGLVLIVSGVVGCAIILNCGGGYMGLMVFLIYL
chimp           MTYALFLLSVSLVMGFVGFSSKPSPIYGGLVLIVSGVVGCAIILNYGGGYMGLMVFLIYL
                * *.******.*****************************.**** **************

human           GGMMVVFGYTTAMAIEEYPEAWGSGVEVLVSVLVGLAMEVGLVLWVKEYDGVVVVVNFNS
gorilla         GGMMVVFGYTTAMAIGEYPEAWGSGVEVLVSVLVGLAMEVGLVLWVKEYDGVVVVVNFNN
chimp           GGMMVVFGYTTAMAIEEYPEAWGSGVEVLVSVLVGLAMEVGLVLWVKGYDGMVVVVNFNS
                *************** ******************************* ***:*******.

human           VGSWMIYEGEGSGLIREDPIGAGALYDYGRWLVVVTGWTLFVGVYIVIEIARGN
gorilla         VGSWMIYEGEGSGLIREDPIGAGALYDYGRWLVVVTGWTLFVGVYIVIEIARGN
chimp           VGSWMIYEGEGPGLIREDPIGAGALYDYGRWLVVVTGWTLFVGVYIVIEIARGN
                ***********.******************************************
