# Supplementary material for: Rooting a phylogenetic tree with nonreversible substitution models
Source: BMC Evol Biol. 2005 Jan 4;5:2. doi: 10.1186/1471-2148-5-2 (PMC544347; doi:10.1186/1471-2148-5-2)
Supplement: Additional File 2 — A text file containing the amino acid sequence alignments for group 2. [file 1471-2148-5-2-S2.aln]

ATP6


gorilla         MNENLFASFIAPTILGLPAAVLIILLPPLLIPTSKYLINNRLIATQQWLIQLTSKQMMTM 60
human           MNENLFASFIAPTILGLPAAVLIILFPPLLIPTSKYLINNRLITTQQWLIKLTSKQMMAM 60
chimp           MNENLFASFAAPTILGLPAAVLIILFPPLLVPTSKHLINNRLITTQQWLIQLTSKQMMTM 60
orangutan       MNEDLFTPFTTPTVLGLPAAILVILFPPLLVPTSKHFINNRLITTQQWLIRLTLKQMMIT 60
                ***:**:.* :**:******:*:**:****:****::******:******:** ****  

gorilla         HNAKGRTWSLMLMWLIIFIATTNLLGLLPHSFTPTTQLSMNLAMAIPLWAGAVTTGFRSK 120
human           HNTKGRTWSLMLVSLIIFIATTNLLGLLPHSFTPTTQLSMNLAMAIPLWAGAVIMGFRSK 120
chimp           HSTKGRTWSLMLVSLIIFITTTNLLGLLPHSFTPTTQLSMNLAMAIPLWAGAVVMGFRFK 120
orangutan       HNTKGRTWSLMLTSLIIFIASTNLLGLFPYSFTPTTQLSMNLAMAIPLWASTVAMGLRFK 120
                *.:*********  *****::******:*:********************.:*  *:* *

gorilla         TKNALAHLLPQGTPTPLIPMLVIIETISLFIQPMALAVRLTANITAGHLLMHLIGSATLA 180
human           IKNALAHFLPQGTPTPLIPMLVIIETISLLIQPMALAVRLTANITAGHLLMHLIGSATLA 180
chimp           TKNALAHFLPQGTPTPLIPMLVIIETISLLIQPMALAVRLTANITAGHLLMHLIGSATLA 180
orangutan       AKISLAHLLPQGTPTPLIPMLIIIETISLFIQPLALAVRLTANITAGHLLMHLIGSATLT 180
                 * :***:*************:*******:***:*************************:

gorilla         MSTTNLPSTLIIFTVLILLTMLEIAVALIQAYVFTLLVSLYLHENT 226
human           MSTINLPSTLIIFTILILLTILEIAVALIQAYVFTLLVSLYLHDNT 226
chimp           LSTINLPYALIIFTILILLTILEIAVALIQAYVFTLLVSLYLHDNT 226
orangutan       MLTINLPLTLITLTILTLLTILEIAVALIQAYVFTLLVSLYLHDNS 226
                : * *** :** :*:* ***:**********************:*:
ATP8


chimp           MPQLNTAVWPTMITPMLLTLFLVTQLKMLNSNYHLPPSPKPMKMKNYNKPWEPKWTKIYS 60
human           MPQLNTTVWPTMITPMLLTLFLITQLKMLNTNYHLPPSPKPMKMKNYNKPWEPKWTKICS 60
gorilla         MPQLNTTVWPTMIAPMLLTLFLITQLKVLNTNYHLPPLPKTMKMKNFCKPWEPKWTKIYS 60
orangutan       MPQLNTTTWLTVITPTLLALFLITQLKLLNSHLHPPTPPKFTKTKPHAKPWELKWTKIYS 60
                ******:.* *:*:* **:***:****:**:: * *. **  * * . **** ***** *

chimp           LHSLPPQS 68
human           LHSLPPQS 68
gorilla         LHSLPPQS 68
orangutan       PHSLPPQS 68
                 *******
COX1


chimp           MFTDRWLFSTNHKDIGTLYLLFGAWAGVLGTALSLLIRAELGQPGNLLGNDHIYNVIVTA 60
human           MFADRWLFSTNHKDIGTLYLLFGAWAGVLGTALSLLIRAELGQPGNLLGNDHIYNVIVTA 60
gorilla         MFTDRWLFSTNHKDIGTLYLLFGAWAGVLGTALSLLIRAELGQPGNLLGNDHIYNVIVTA 60
orangutan       MFADRWLFSTNHKDIGTLYLLFGAWAGVLGTALSLLIRAELGQPGNLLGNDHIYNVIVTA 60
                **:*********************************************************

chimp           HAFVMIFFMVMPIMIGGFGNWLVPLMIGAPDMAFPRMNNMSFWLLPPSLLLLLASAMVEA 120
human           HAFVMIFFMVMPIMIGGFGNWLVPLMIGAPDMAFPRMNNMSFWLLPPSLLLLLASAMVEA 120
gorilla         HAFVMIFFMVMPIMIGGFGNWLVPLMIGAPDMAFPRMNNMSFWLLPPSFLLLLASAMVEA 120
orangutan       HAFVMIFFMVMPMMIGGFGNWLVPLMIGAPDMAFPRMNNMSFWLLLPSFLLLLASATVEA 120
                ************:******************************** **:******* ***

chimp           GAGTGWTVYPPLAGNYSHPGASVDLTIFSLHLAGISSILGAINFITTIINMKPPAMTQYQ 180
human           GAGTGWTVYPPLAGNYSHPGASVDLTIFSLHLAGVSSILGAINFITTIINMKPPAMTQYQ 180
gorilla         GAGTGWTVYPPLAGNYSHPGASVDLTIFSLHLAGISSILGAINFITTIINMKPPAMTQYQ 180
orangutan       GAGTGWTVYPPLAGNYSHPGASVDLTIFSLHLAGISSILGAINFITTIINMKPPAMSQYQ 180
                **********************************:*********************:***

chimp           TPLFVWSVLITAVLLLLSLPVLAAGITMLLTDRNLNTTFFDPAGGGDPILYQHLFWFFGH 240
human           TPLFVWSVLITAVLLLLSLPVLAAGITMLLTDRNLNTTFFDPAGGGDPILYQHLFWFFGH 240
gorilla         TPLFVWSVLITAVLLLLSLPVLAAGITMLLTDRNLNTTFFDPAGGGDPILYQHLFWFFGH 240
orangutan       TPLFVWSILITAVLLLLSLPVLAAGITMLLTDRNLNTTFFDPAGGGDPILYQHLFWFFGH 240
                *******:****************************************************

chimp           PEVYILILPGFGMISHIVTYYSGKKEPFGYMGMVWAMMSIGFLGFIVWAHHMFTVGMDVD 300
human           PEVYILILPGFGMISHIVTYYSGKKEPFGYMGMVWAMMSIGFLGFIVWAHHMFTVGMDVD 300
gorilla         PEVYILILPGFGMISHIVTYYSGKKEPFGYMGMVWAMMSIGFLGFIVWAHHMFTVGMDVD 300
orangutan       PEVYILILPGFGMISHIVTHYSGKKEPFGYMGMVWAMVSIGFLGFIVWAHHMFTVGMDVD 300
                *******************:*****************:**********************

chimp           TRAYFTSATMIIAIPTGVKVFSWLATLHGSNMKWSAAVLWALGFIFLFTVGGLTGIVLAN 360
human           TRAYFTSATMIIAIPTGVKVFSWLATLHGSNMKWSAAVLWALGFIFLFTVGGLTGIVLAN 360
gorilla         TRAYFTSATMIIAIPTGVKVFSWLATLHGSNTKWSAAMLWALGFIFLFTVGGLTGIVLAN 360
orangutan       TRAYFTSATMIIAIPTGVKVFSWLATLHGSNTKWSAAILWALGFIFLFTVGGLTGIVLAN 360
                ******************************* *****:**********************

chimp           SSLDIVLHDTYYVVAHFHYVLSMGAVFAIMGGFIHWFPLFSGYTLDQTYAKIQFAIMFIG 420
human           SSLDIVLHDTYYVVAHFHYVLSMGAVFAIMGGFIHWFPLFSGYTLDQTYAKIHFTIMFIG 420
gorilla         SSLDIVLHDTYYVVAHFHYVLSMGAVFAIMGGFIHWFPLFSGYTLDQTYAKIHFAIMFIG 420
orangutan       SSLDIVLHDTYYVVAHFHYVLSMGAVFAIMGGFIHWFPLFSGYTLNQTYAKIHFITMFVG 420
                *********************************************:******:*  **:*

chimp           VNLTFFPQHFLGLSGMPRRYSDYPDAYTTWNVLSSVGSFISLTAVMLMIFMIWEAFASKR 480
human           VNLTFFPQHFLGLSGMPRRYSDYPDAYTTWNILSSVGSFISLTAVMLMIFMIWEAFASKR 480
gorilla         VNLTFFPQHFLGLSGMPRHYSDYPDAYTTWNILSSVGSFISLTAVMLMIFMIWEAFASKR 480
orangutan       VNLTFFPQHFLGLSGMPRRYSDYPDAYTTWNILSSAGSFISLTAVMLMIFMIWEAFASKR 480
                ******************:************:***.************************

chimp           KVLMVEEPSANLEWLYGCPPPYHTFEEPVYMKS 513
human           KVLMVEEPSMNLEWLYGCPPPYHTFEEPVYMKS 513
gorilla         KVLMIEEPSTNLEWLYGCPPPYHTFEESVYMKS 513
orangutan       KVPMIEQPSTSLEWLYGCPPPYHTFEEPVYMKP 513
                ** *:*:** .****************.****.
COX2


gorilla         MAHAAQVGLQDATSPIMEELIIFHDHALMIIFLICFLVLYALFLTLTTKLTNNNISDAQE 60
orangutan       MAHAAQVGLQDATSPIMEELVIFHDHALMIIFLICFLVLYALFLTLTTKLTNTNISDAQE 60
chimp           MAHAAQVGLQDATSPIMEELIIFHDHALMIIFLICFLVLYALFLTLTTKLTNTSISDAQE 60
human           MAHAAQVGLQDATSPIMEELITFHDHALMIIFLICFLVLYALFLTLTTKLTNTNISDAQE 60
                ********************: ******************************..******

gorilla         METIWTILPAIILVLIALPSLRILYMTDEINDPSFTIKSIGHQWYWTYEYTDYGGLIFNS 120
orangutan       METIWTILPAIILILIALPSLRILYLTDEINDPSFTIKSIGHQWYWTYEYTDYGGLIFNS 120
chimp           METVWTILPAIILVLIALPSLRILYMTDEVNDPSFTIKSIGHQWYWTYEYTDYGGLIFNS 120
human           METVWTILPAIILVLIALPSLRILYMTDEINDPSLTIKSIGHQWYWTYEYTDYGGLIFNS 120
                ***:*********:***********:***:****:*************************

gorilla         YMLPPLFLEPGDLRLLDVDNRVVLPVEAPVRMMITSQDVLHSWAVPTLGLKTDAIPGRLN 180
orangutan       YMLPPLFLEPGDLRLLDVDNRVVLPVEAPVRMMITSQDVLHSWTVPSLGLKTDAIPGRLN 180
chimp           YMLPPLFLEPGDLRLLDVDNRVVLPVEAPVRMMITSQDVLHSWAVPTLGLKTDAIPGRLN 180
human           YMLPPLFLEPGDLRLLDVDNRVVLPIEAPIRMMITSQDVLHSWAVPTLGLKTDAIPGRLN 180
                *************************:***:*************:**:*************

gorilla         QTTFTATRPGVYYGQCSEICGANHSFMPIVLELIPLKIFEMGPVFAL 227
orangutan       QTTFTATRPGVYYGQCSEICGANHSFMPIVLELIPLKIFEMGPVFAL 227
chimp           QTTFTATRPGVYYGQCSEICGANHSFMPIVLELIPLKIFEMGPVFTL 227
human           QTTFTATRPGVYYGQCSEICGANHSFMPIVLELIPLKIFEMGPVFTL 227
                *********************************************:*
COX3


chimp           MTHQSHAYHMVKPSPWPLTGALSALLMTSGLAMWFHFYSTTLLTLGLLTNTLTMYQWWRD 60
human           MTHQSHAYHMVKPSPWPLTGALSALLMTSGLAMWFHFHSMTLLMLGLLTNTLTMYQWWRD 60
gorilla         MIHQSHAYHMVKPSPWPLTGALSALLMTSGLAMWFHFHSTTLLMLGLLTNMLTMYQWWRD 60
orangutan       MVHQSHAYHMLKPSPWPLTGALSALLMTSGLAMWFHFHSTTLLLTGMLTNALTMYQWWRD 60
                * ********:**************************:* ***  *:*** *********

chimp           VMREGTYQGHHTPPVQKGLRYGMILFITSEVFFFAGFFWAFYHSSLAPTPQLGGHWPPTG 120
human           VTRESTYQGHHTPPVQKSLRYGMILFITSEVFFFAGFFWAFYHSSLAPTPQLGGHWPPTG 120
gorilla         VMRESTYQGHHTLPVQKGLRYGMILFITSEVFFFAGFFWAFYHSSLAPTPQLGAHWPPTG 120
orangutan       VVRESTYQGHHTLPVQKGLRYGMILFITSEVFFFAGFFWAFYHSSLAPTPQLGGHWPPTG 120
                * **.******* ****.***********************************.******

chimp           ITPLNPLEVPLLNTSVLLASGVSITWAHHSLMENNRNQMIQALLITILLGLYFTLLQASE 180
human           ITPLNPLEVPLLNTSVLLASGVSITWAHHSLMENNRNQMIQALLITILLGLYFTLLQASE 180
gorilla         ITPLNPLEVPLLNTSVLLASGVSITWAHHSLMENNRNQMIQALLITILLGLYFTLLQASE 180
orangutan       ITPLNPLEVPLLNTAVLLASGVSITWAHHSLMENNRTQMIQALLITILLGIYFTLLQASE 180
                **************:*********************.*************:*********

chimp           YFESPFTISDGIYGSTFFVATGFHGLHVIIGSTFLTICLIRQLMFHFTSKHHFGFQAAAW 240
human           YFESPFTISDGIYGSTFFVATGFHGLHVIIGSTFLTICFIRQLMFHFTSKHHFGFEAAAW 240
gorilla         YFEAPFTISDGIYGSTFFVATGFHGLHVIIGSTFLTICLIRQLMFHFTSKHHFGFEAAAW 240
orangutan       YIEAPFTISDGIYGSTFFMTTGFHGLHVIIGSTFLTVCLSCQLLFHFTSKHHFGFEAAAW 240
                *:*:**************::****************:*:  **:***********:****

chimp           YWHFVDVVWLFLYVSIYWWGS 261
human           YWHFVDVVWLFLYVSIYWWG- 260
gorilla         YWHFVDVVWLFLYVSIYWWGS 261
orangutan       YWHFVDVVWLFLYVSIYWWGS 261
                ******************** 
CYTB


chimp           MTPTRKINPLMKLINHSFIDLPTPSNISAWWNFGSLLGACLILQITTGLFLAMHYSPDAS 60
human           MTPMRKINPLMKLINHSFIDLPTPSNISAWWNFGSLLGACLILQITTGLFLAMHYSPDAS 60
gorilla         MTPMRKTNPLAKLINHSFIDLPTPSNISTWWNFGSLLGACLILQITTGLFLAMHYSPDAS 60
orangutan       MTPMRKTNPLMKLINHSLIDLPTPSNISAWWNFGSLLGACLIIQTITGLFLAMHYSPDAT 60
                *** ** *** ******:**********:*************:*  *************:

chimp           TAFSSIAHITRDVNYGWIIRYLHANGASMFFICLFLHIGRGLYYGSFLYLETWNIGIILL 120
human           TAFSSIAHITRDVNYGWIIRYLHANGASMFFICLFLHIGRGLYYGSFLYSETWNIGIILL 120
gorilla         TAFSSIAHITRDVNYGWTIRYLHANGASMFFICLFLHIGRGLYYGSFLHQETWNIGIILL 120
orangutan       TAFSSIAHITRDVNYGWMIRHLHANGASMLFICLFLHIGRGLYYGSFTHLETWNIGIILL 120
                ***************** **:********:***************** : **********

chimp           LTTMATAFMGYVLPWGQMSFWGATVITNLLSAIPYIGTDLVQWVWGGYSVDSPTLTRFFT 180
human           LATMATAFMGYVLPWGQMSFWGATVITNLLSAIPYIGTDLVQWIWGGYSVDSPTLTRFFT 180
gorilla         LTTMAAAFMGYVLPWGQMSFWGATVITNLLSAIPYIGTDLVQWVWGGYSVDSPTLTRFFT 180
orangutan       FMTMMTAFMGYVLPWGQMSFWGATVITNLLSAVPYIGTDLVQWVWGGYSVNSPTLTRFFT 180
                : ** :**************************:**********:******:*********

chimp           FHFILPFIITALTTLHLLFLHETGSNNPLGITSHSDKITFHPYYTIKDILGLFLFLLILM 240
human           FHFILPFIIAALAALHLLFLHETGSNNPLGITSHSDKITFHPYYTIKDALGLLLFLLSLM 240
gorilla         FHFILPFIITALTTLHLLFLHETGSNNPLGIPSHSDKITFHPYYTIKDILGLFLFLLTLM 240
orangutan       LHFMLPFIITALTTLHLLFLHETGSNNPLGIPSHSDKITFHPYYTIKDILGLLLFLLALM 240
                :**:*****:**::*****************.**************** ***:**** **

chimp           TLTLFSPGLLGDPDNYTLANPLNTPPHIKPEWYFLFAYTILRSIPNKLGGVLALLLSILI 300
human           TLTLFSPDLLGDPDNYTLANPLNTPPHIKPEWYFLFAYTILRSVPNKLGGVLALLLSILI 300
gorilla         TLTLFSPDLLGDPDNYTLANPLSTPPHIKPEWYFLFAYAILRSVPNKLGGVLALLLSILI 300
orangutan       TLTLLSPDLLSDPDNYTLANPLSTPPHIKPEWYFLFAYAILRSVPNKLGGVMALMLSILI 300
                ****:**.**.***********.***************:****:*******:**:*****

chimp           LTAIPVLHTSKQQSMMFRPLSQLLYWLLATDLLILTWIGGQPVSYPFITIGQMASVLYFT 360
human           LAMIPILHMSKQQSMMFRPLSQSLYWLLAADLLILTWIGGQPVSYPFTIIGQVASVLYFT 360
gorilla         LAMIPILHMSKQQSMMFRPLSQLLYWFLIADLFTLTWIGGQPVSYPFITIGQVASVLYFT 360
orangutan       LTTIPALHTSKQQSMTFRPLSQFLYWLLITDLLVLTWIGGQPVSYPFITIGQVASVLYFT 360
                *: ** ** ****** ****** ***:* :**: *************  ***:*******

chimp           TILILMPIASLIENKMLEWT 380
human           TILILMPTISLIENKMLK-- 378
gorilla         TILFLMPITSLIENKMLKWT 380
orangutan       TILLLMPTSSLIENYMLKWT 380
                ***:***  ***** **:  
ND1


gorilla         MSMANLLLLIVPILIAMAFLMLTERKILGYMQLRKGPNVVGPYGLLQPFADAMKLFTKEP 60
human           MPMANLLLLIVPILIAMAFLMLTERKILGYMQLRKGPNVVGPYGLLQPFADAMKLFTKEP 60
chimp           TPMTNLLLLIVPILIAMAFLMLTERKILGYMQLRKGPNIVGPYGLLQPFADAMKLFTKEP 60
orangutan       MPVINLLLLTMSILIAMAFLMLTERKILGYTQLRKGPNIVGPCGLLQPFADALKLFTKEP 60
                 .: ***** :.****************** *******:*** *********:*******

gorilla         LKPSTSTITLYITAPTLALTIALLLWTPLPMPNPLVNLNLGLLFILATSSLAVYSILWSG 120
human           LKPATSTITLYITAPTLALTIALLLWTPLPMPNPLVNLNLGLLFILATSSLAVYSILWSG 120
chimp           LKPSTSTITLYITAPTLALTIALLLWTPLPMPNPLVNLNLGLLFILATSSLAVYSILWSG 120
orangutan       LKPSTSTTILYIVSPALALTIALLLWTPLPMPNPLINLNLGLLFILATSSLTVYSILWSG 120
                ***:***  ***.:*:*******************:***************:********

gorilla         WASNSNYALIGALRAVAQTISYEVTLAIILLSTLLMNGSFNLSTLIMTQEHLWLLLPTWP 180
human           WASNSNYALIGALRAVAQTISYEVTLAIILLSTLLMSGSFNLSTLITTQEHLWLLLPSWP 180
chimp           WASNSNYALIGALRAVAQTISYEVTLAIILLSTLLMSGSFNLSTLVTTQEHLWLILPTWP 180
orangutan       WASNSNYALIGTLRAVAQTISYEITLALILLSVLLMSGSFNLSTLITPQENSWLLLPSWP 180
                ***********:***********:***:****.***.********: .**: **:**:**

gorilla         LAMMWFISTLAETNRTPFDLAEGESELVSGFNIEYAAGPLALFFMAEYMNIIMMNTLTTM 240
human           LAMMWFISTLAETNRTPFDLAEGESELVSGFNIEYAAGPFALFFMAEYTNIIMMNTLTTT 240
chimp           LAMMWFISTLAETNRTPFDLTEGESELVSGFNIEYAAGPFALFFMAEYMNIIMMNTLTAT 240
orangutan       LALMWFISTLAETNRAPFDLTEGESELVSGFNTEYAAGPFALFFMAEYTNIILMNALTAM 240
                **:************:****:*********** ******:******** ***:**:**: 

gorilla         IFLGTTYNAHSPELYTVCFITKTLLLTSLFLWIRTAYPRFRYDQLMHLLWKNFLPLTLAL 300
human           IFLGTTYNALSPELYTTYFVTKTLLLTSLFLWIRTAYPRFRYDQLMHLLWKNFLPLTLAL 300
chimp           IFLGATYNTHSPELYTTYFVTKALLLTSLFLWIRTAYPRFRYDQLMHLLWKNFLPLTLAS 300
orangutan       IFLGTTFNIHSPELHTTLFTIKTLLLTSLFLWIRQTYPRFRYDQLMHLLWKNFLPLTLAL 300
                ****:*:*  ****:*. *  *:*********** :*********************** 

gorilla         LMWYISMPTTISSIPPQT 318
human           LMWYVSMPITISSIPPQT 318
chimp           LMWYISMPTTISSIPPQT 318
orangutan       LMWHISMPITTSGIPPQT 318
                ***::*** * *.*****
ND2


chimp           MNPLAQPIIYSTILTGTLITALSSHWFFTWVGLEMNMLAFIPILTKKMSPRSTEAAIKYF 60
human           MNPLAQPVIYSTIFAGTLITALSSHWFFTWVGLEMNMLAFIPVLTKKMNPRSTEAAIKYF 60
gorilla         MNPLAQPIIYSTIFAGTLITALSSHWFFAWVGLEMNMLAFIPVLTKKMNPRSTEAAIKYF 60
orangutan       MNPLAQPIIYLTVFTGTLITALSSHWFFAWLGLEMNMLAFIPVLTKKTSPRSTEAAIKYF 60
                *******:** *:::*************:*:***********:**** .***********

chimp           LTQATASMILLMAILSNSMLSGQWTMTNTTNQYSSLMIMMAMAMKLGMAPFHFWVPEVTQ 120
human           LTQATASMILLMAILFNNMLSGQWTMTNTTNQYSSLMIMMAMAMKLGMAPFHFWVPEVTQ 120
gorilla         LTQATASMILLMAILSNNMLSGQWTTTNATNQYSSLMIVVAMAMKLGMAPFHFWVPEVTQ 120
orangutan       LTQATASMIFLMAILHNNMFSGQWTTANTTNPYSSLMIVTALAMKLGMAPFHFWVPEVTQ 120
                *********:***** *.*:***** :*:** ******: *:******************

chimp           GTPLMSGLLLLTWQKLAPISIMYQISSSLNVNLLLTLSILSIMAGSWGGLNQTQLRKILA 180
human           GTPLTSGLLLLTWQKLAPISIMYQISPSLNVSLLLTLSILSIMAGSWGGLNQTQLRKILA 180
gorilla         GTPLMSGLLLLTWQKLAPMSIMYQISSSTNVSLLLTLSILSILAGSWGGLNQTQLRKILA 180
orangutan       GVPLTSGLLLLTWQKLAPISIMYQMYPSVDTNILLTLSILSILVGSWGGLNQTQLHKILA 180
                *.** *************:*****: .* :..:*********:.***********:****

chimp           YSSITHMGWMMAVLPYNPNMTILNLTIYIILTTTAFLLLNLNSSTTTLLLSRTWNKLTWL 240
human           YSSITHMGWMMAVLPYNPNMTILNLTIYIILTTTAFLLLNLNSSTTTLLLSRTWNKLTWL 240
gorilla         YSSITHVGWMMAVLPYNPNMTILNLTIYIILTTTTFLLLNLSSSTTTLLLSRTWNKLTWL 240
orangutan       YSSITHMGWMVAVLPYNPNITILNLIIYITLTTTTFLILDLNSSTTILLLSRTWNKLTWL 240
                ******:***:********:***** *** ****:**:*:*.**** *************

chimp           TPLIPSTLLSLGGLPPLTGFLPKWVIIEEFTKNNSLIIPTIMAIITLLNLYFYLRLIYST 300
human           TPLIPSTLLSLGGLPPLTGFLPKWAIIEEFTKNNSLIIPTIMATITLLNLYFYLRLIYST 300
gorilla         TPLIPSTLLSLGGLPPLTGFLPKWLIIEEFTKNNDLITPTIMAIITLLNLYFYLRLIYST 300
orangutan       MPLISSTLLSLGGLPPLTGFLPKWAIIEEFAKNDNLIAPTIMAIISLLNLYFYARLIYIT 300
                 ***.******************* *****:**:.** ***** *:******* **** *

chimp           SITLLPMSNNVKMKWQFEHTKPTPFLPTLITLTTLLLPISPFMLMIL 347
human           SITLLPMSNNVKMKWQFEHTKPTPFLPTLITLTTLLLPISPFMLMIL 347
gorilla         SITLLPMSNNVKMKWQLEYTKPTPFLPTLITLTTLLLPISPFMLMVL 347
orangutan       SITLLPMSNNVKMKWQFENTKPAPLLPTLTILTALLLPISPLILSIP 347
                ****************:* ***:*:****  **:*******::* : 
ND3


chimp           MNFVLILMTNTLLALLLMIITFWLPQLNSYMEKSTPYECGFDPMSPARVPFSMKFFLVAI 60
human           MNFALILMINTLLALLLMIITFWLPQLNGYMEKSTPYECGFDPMSPARVPFSMKFFLVAI 60
gorilla         MNFALILMTNTLLALLLMIITFWLPQLNSYMEKTNPYECGFDPVSPARIPFSMKFFLVAI 60
orangutan       MNFVLALTINTLLALLLMILTFWLPQLNPYMEKSDPYECGFDPAYPARIPFSMKFFLVAI 60
                ***.* *  **********:******** ****: ********  ***:***********

chimp           TFLLFDLEIALLLPLPWALQTANLPLMVTSSLLLITILALSLAYEWLQKGLDWTE 115
human           TFLLFDLEIALLLPLPWALQTTNLPLMVMSSLLLITILALSLAYEWLQKGLDWAE 115
gorilla         TFLLFDLEIALLLPLPWALQTTNLPLMVMSSLLLIIILTLSLAYEWLQKGLDWTE 115
orangutan       TFLLFDLEIALLLPLPWALQTTNLPLMTTSSLMLIIILALGLTYEWSQKGLDWTE 115
                *********************:*****. ***:** **:*.*:*** ******:*
ND4


chimp           MLKLIIPTIMLLPLTWFSKKRMIWINTTTHSLIISTIPLLFFNQINNNLFSCSLPFSSDP 60
human           MLKLIVPTIMLLPLTWLSKKHMIWINTTTHSLIISIIPLLFFNQINNNLFSCSPTFSSDP 60
gorilla         MLKLIAPTIMLLPLTWLSKKHMIWINTTTHSLIISIIPLLFFNQINNNLFSYSLSFSSDP 60
orangutan       MLKLIIPTVMLLPLTWLSKTHMIWINTTTHSLIISFIPLLFLNQTNSNLSSYSLLFSSDP 60
                ***** **:*******:**.:************** *****:** *.** * *  *****

chimp           LTTPLLMLTAWLLPLTIMASQRHLSNEPLSRKKLYLSMLISLQISLIMTFSATELIMFYI 120
human           LTTPLLMLTTWLLPLTIMASQRHLSSEPLSRKKLYLSMLISLQISLIMTFTATELIMFYI 120
gorilla         LTTPLLMLTTWLLPLTIMASQRHLSNEPLSRKKLYLSMLISLQISLIMTFTATELIMFYI 120
orangutan       LSTPLLMLTTWLLPLMIMASQHHLSNEPPSRKKLYLSMLISLQISLIMTFTATELIMFYI 120
                *:*******:***** *****:***.** *********************:*********

chimp           FFETTLIPTLAIITRWGNQPERLNAGTYFLFYTLVGSLPLLIALIYTHNTLGSLNILLLT 180
human           FFETTLIPTLAIITRWGNQPERLNAGTYFLFYTLVGSLPLLIALIYTHNTLGSLNILLLT 180
gorilla         FFEATLIPTLVIITRWGNQPERLNAGTYFLFYTLVGSLPLLIALIHTHNTLGSLNILLLT 180
orangutan       LFETTLIPTLIIITRWGNQPERLNAGTYFLFYTLVGSLPLLIALTHTHNTLGSLNIMLLT 180
                :**:****** ********************************* :**********:***

chimp           LTTQELSNTWANNLMWLAYTMAFMVKMPLYGLHLWLPKAHVEAPIAGSMVLAAVLLKLGG 240
human           LTAQELSNSWANNLMWLAYTMAFMVKMPLYGLHLWLPKAHVEAPIAGSMVLAAVLLKLGG 240
gorilla         LTAQELPNSWANNLMWLAYTMAFMVKMPLYGLHLWLPKAHVEAPIAGSMMLAAVLLKLGG 240
orangutan       LTARELTDSWSNSLMWLAYTMAFMMKMPLYGVHLWLPKAHVEAPIAGSMVLAAVLLKLGG 240
                **::**.::*:*.***********:******:*****************:**********

chimp           YGMMRLTLILNPLTKHMAYPFLMLSLWGMIMTSSICLRQTDLKSLIAYPSVSHMALVVTA 300
human           YGMMRLTLILNPLTKHMAYPFLVLSLWGMIMTSSICLRQTDLKSLIAYSSISHMALVVTA 300
gorilla         YGMMRLMLILNPLTKHMAYPFLALSLWGMIMTSSISLRQTDLKSLIAYSSISHMALVVAA 300
orangutan       YGMMRLTIILDPLTKHMAYPFLVLSLWGMIMTSSICLRQTDLKSLIAYSSVSHMALVVAA 300
                ****** :**:*********** ************.************.*:*******:*

chimp           ILIQTPWSFTGAIILMIAHGLTSSLLSCLANSNYERTHSRIMILSQGLQTLLPLMAFWWL 360
human           ILIQTPWSFTGAVILMIAHGLTSSLLFCLANSNYERTHSRIMILSQGLQTLLPLMAFWWL 360
gorilla         ILIQTPWSFTGAVVLMIAHGLTSSLLFCLANSNYERTHSRIMILSQGLQTLLPLMALWWL 360
orangutan       ILIQTPWSFTGATTLMIAHGLTSSLLFCLANSNYERTHSRIMILSQGLQTLLPLMALWWL 360
                ************  ************ *****************************:***

chimp           LASLANLALPPTINLLGELSVLVTSFSWSNTTLLLTGFNMLITALYSLYMFTTTQWGSLT 420
human           LASLANLALPPTINLLGELSVLVTTFSWSNITLLLTGLNMLVTALYSLYMFTTTQWGSLT 420
gorilla         LASLANLALPPTINLLGELSVLVTTFSWSNTTLLLTGSNMLITALYSLYMFTTTQWGPLT 420
orangutan       LASLTNLALPPTINLLGELSVLMAMFSWSNITILLTGLNMLITALYSLYMFITTQRGTPS 420
                ****:*****************:: ***** *:**** ***:********* *** *. :

chimp           HHINSMKPSFTRENTLMFLHLSPILLLSLNPDIITGFTS 459
human           HHINNMKPSFTRENTLMFMHLSPILLLSLNPDIITGFSS 459
gorilla         HHITNMKPSFTRENILMFMHLSPILLLSLNPDIITGFTS 459
orangutan       HHINNMKPSSTRENTLMLMHLFPILLLSLNPSIIAGLTY 459
                ***..**** **** **::** *********.**:*:: 
ND4L


chimp           MPLIYMNIMLAFTISLLGMLVYRSHLMSSLLCLEGMMLSLFIMATLMTLNTHSLLANIVP 60
human           MPLIYMNIMLAFTISLLGMLVYRSHLMSSLLCLEGMMLSLFIMATLMTLNTHSLLANIVP 60
gorilla         MPLIYMNIMLAFTISLLGMLVYRSHLMSSLLCLEGMMLSLFIMATLMTLNTHFLLANIVP 60
orangutan       MPLIYMNITLAFTMSLLGMLVYRSHLMSSLLCLEGMMLSLFIMITLMTLNTHSLLANIMP 60
                ******** ****:***************************** ******** *****:*

chimp           ITMLVFAACEAAVGLALLVSISNTYGLDYVHNLNLLQC 98
human           IAMLVFAACEAAVGLALLVSISNTYGLDYVHNLNLLQC 98
gorilla         ITMLVFAACEAAVGLALLVSISNTYGLDYVQNLNLLQC 98
orangutan       ITMLVFAACEAAVGLALLASISNTYGLDYVNNLNLLQC 98
                *:****************.***********:*******
ND5


chimp           MTMYATMTTLALTSLIPPILGALINPNKKNSYPHYVKSIIASTFIISLFPTTMFMCLDQE 60
human           MTMHTTMTTLTLTSLIPPILTTLVNPNKKNSYPHYVKSIVASTFIISLFPTTMFMCLDQE 60
gorilla         MTMYATMTTLALTSLIPPILTTFINPNKKSSYPHYVKSIVASTFIISLFPTTMFLCLDQE 60
orangutan       MAMFTTMTALTLTSLIPPITATLINPNKKNSYPHYVKTAIASAFTISLIPTTMFICLGQE 60
                *:*.:***:*:********  :::*****.*******: :**:* ***:*****:**.**

chimp           TIISNWHWATTQTTQLSLSFKLDYFSMTFIPVALFVTWSIMEFSLWYMDSDPNINQFFKY 120
human           VIISNWHWATTQTTQLSLSFKLDYFSMMFIPVALFVTWSIMEFSLWYMNSDPNINQFFKY 120
gorilla         AIISSWHWATTQTIQLSLSFKLDYFSMMFIPVALFVTWSIMEFSLWYMNSDPNINQFFKY 120
orangutan       TIITNWCWTTTQTLQLSLSFKLDYFSMTFLPVALFVTWSIMEFSLWYMASDPNINQFFKY 120
                .**:.* *:**** ************* *:****************** ***********

chimp           LLIFLITMLILVTANNLFQLFIGWEGVGIMSFLLISWWYARTDANTAAIQAILYNRIGDI 180
human           LLIFLITMLILVTANNLFQLFIGWEGVGIMSFLLISWWHARADANTAAIQAILYNRIGDI 180
gorilla         LLIFLITMLILVTANNLFQLFIGWEGVGIMSFLLIGWWYARTDANTAAVQAILYNRIGDI 180
orangutan       LLIFLITMIILITANNLLQLFIGWEGVGIMSFLLISWWYARTDANTAAIQAILYNRIGDI 180
                ********:**:*****:*****************.**:**:******:***********

chimp           GFVLALAWFLLHSNSWDPQQMILLSTNTDLTPLLGFLLAAAGKSAQLGLHPWLPSAMEGP 240
human           GFILALAWFILHSNSWDPQQMALLNANPSLTPLLGLLLAAAGKSAQLGLHPWLPSAMEGP 240
gorilla         GFILALAWFLLHSNSWDPQQMSLLNTNPNLIPLLGFLLAAAGKSAQLGLHPWLPSAMEGP 240
orangutan       GFILTLAWFLLHSNSWELQQVFLLNNNPNLLPLLGLLLAAAGKSAQLGLHPWLPSAMEGP 240
                **:*:****:******: **: **. *..* ****:************************

chimp           TPVSALLHSSTMVVAGIFLLIRFYPLAENNPLIQTLTLCLGAITTLFAAVCALTQNDIKK 300
human           TPVSALLHSSTMVVAGIFLLIRFHPLAENSPLIQTLTLCLGAITTLFAAVCALTQNDIKK 300
gorilla         TPVSALLHSSTMVVAGVFLLIRFRHLAENNSLAQTLTLCLGAITTLFAAVCALTQNDIKK 300
orangutan       TPVSALLHSSTMVVAGIFLLIRFHPLMENNPPIQTLALCLGAITTLFAAICALTQNDIKK 300
                ****************:******  * **..  ***:************:**********

chimp           IVAFSTSSQLGLMMVTIGINQPHLAFLHICTHAFFKAMLFMCSGSIIHNLNNEQDIRKMG 360
human           IVAFSTSSQLGLMMVTIGINQPHLAFLHICTHAFFKAMLFMCSGSIIHNLNNEQDIRKMG 360
gorilla         IVAFSTSSQLGLMVATIGIGQPHLAFLHICTHAFFKAMLFMCSGSIIHNLNNEQDIRKMG 360
orangutan       IVAFSTSSQLGLMMVTIGINQPHLAFLHICTHAFFKALLFMCSGSIIHNLNNEQDIRKMG 360
                *************:.****.*****************:**********************

chimp           GLLKTMPLTSTSLTIGSLALAGMPFLTGFYSKDLIIETANMSYTNAWALSITLIATSLTS 420
human           GLLKTMPLTSTSLTIGSLALAGMPFLTGFYSKDHIIETANMSYTNAWALSITLIATSLTS 420
gorilla         GLLKAMPLTSTSLAIGSLALMGMPFLTGFYSKDLIIETANMSHTNAWALSIILIATSLTS 420
orangutan       GLLKTMPLTSTSLTISSLALAGMPFLSGFYSKDLIIETASMSYTNAWALSITLIATSLTS 420
                ****:********:*.**** *****:****** *****.**:******** ********

chimp           AYSTRMILLTLTGQPRFPTLTNINENNPTLLNPIKRLTIGSLFAGFLITNNILPMSTPQV 480
human           AYSTRMILLTLTGQPRFPTLTNINENNPTLLNPIKRLAAGSLFAGFLITNNISPASPFQT 480
gorilla         AYSTRMILLTLTGQPRFPTFANINENYSTLLNPIKRLTIGSLFAGFFITNNILPTSVPQM 480
orangutan       AYSTRMILHTLTGKPLLPTPISINENNPTLLNPIKRLMTGSLFTGFLITSNIPPTSLPQT 480
                ******** ****:* :**  .**** .*********  ****:**:**.** * *  * 

chimp           TIPLYLKLTALGVTSLGLLTALDLNYLTSKLKMKSPLYTFHFSNMLGFYPNIMHRSIPYL 540
human           TIPLYLKLTALAVTFLGLLTALDLNYLTNKLKMKSPLCTFYFSNMLGFYPSITHRTIPYL 540
gorilla         TIPLYLKLTALSITLLGLLTALDLNYLTNKLKMKHPPHTFYFSNMLGFYPNITHRTIPYL 540
orangutan       TTPLYLKLAALTATLLGLLVALDLNYLANKLKVKTPPPAFYFSTMLGFYPNIIHRMIPHL 540
                * ******:**  * ****.*******:.***:* *  :*:**.******.* ** **:*

chimp           GLLTSQNLPLLLLDLTWLEKLLPKTISQYQISASITTSTQKGMIKLYFLSFFFPLILTLL 600
human           GLLTSQNLPLLLLDLTWLEKLLPKTISQHQISTSIITSTQKGMIKLYFLSFFFPLILTLL 600
gorilla         GLLMSQNLPLLLLDLIWLEKLLPKTISQHQISASITTSTQKGLIKLYFLSFFFPLLLILL 600
orangutan       SLLMSQNLSLLLLDLTWLEKLMPKAISQHQTSASTTISTQKGMIKLYFLSFLIPLLLTLL 600
                .** ****.****** *****:**:***:* *:*   *****:********::**:* **

chimp           LIT 603
human           LIT 603
gorilla         LIT 603
orangutan       MIS 603
                :*:
ND6


chimp           MTYALFLLSVSLVMGFVGFSSKPSPIYGGLVLIVSGVVGCAIILNYGGGYMGLMVFLIYL 60
human           MMYALFLLSVGLVMGFVGFSSKPSPIYGGLVLIVSGVVGCVIILNFGGGYMGLMVFLIYL 60
gorilla         MTYVLFLLSVGLVMGFVGFSSKPSPIYGGLVLIVSGVVGCAIILNCGGGYMGLMVFLIYL 60
orangutan       MTYALFLLSVILVMGFVGFSSKPSPIYGGLVLIISGAVGCAVILNCGGGYMGLVVFLVYL 60
                * *.****** **********************:**.***.:*** *******:***:**

chimp           GGMMVVFGYTTAMAIEEYPEAWGSGVEVLVSVLVGLAMEVGLVLWVKGYDGMVVVVNFNS 120
human           GGMMVVFGYTTAMAIEEYPEAWGSGVEVLVSVLVGLAMEVGLVLWVKEYDGVVVVVNFNS 120
gorilla         GGMMVVFGYTTAMAIGEYPEAWGSGVEVLVSVLVGLAMEVGLVLWVKEYDGVVVVVNFNN 120
orangutan       GGMMVVFGYTTAMAIEEYPEAWGSGAEVLVSVLVGLVMEVGLVLWVKECDGVVVAVNFNS 120
                *************** *********.**********.**********  **:**.****.

chimp           VGSWMIYEGEGPGLIREDPIGAGALYDYGRWLVVVTGWTLFVGVYIVIEIARGN 174
human           VGSWMIYEGEGSGLIREDPIGAGALYDYGRWLVVVTGWTLFVGVYIVIEIARGN 174
gorilla         VGSWMIYEGEGSGLIREDPIGAGALYDYGRWLVVVTGWTLFVGVYIVIEIARGN 174
orangutan       VGSWMIYEGEGSGLIREDPIGAGALYDYGRWLVVVTGWTLFVGVYVVIEIARGN 174
                ***********.*********************************:********
