# Supplementary material for: Rooting a phylogenetic tree with nonreversible substitution models
Source: BMC Evol Biol. 2005 Jan 4;5:2. doi: 10.1186/1471-2148-5-2 (PMC544347; doi:10.1186/1471-2148-5-2)
Supplement: Additional File 3 — A text file containing the amino acid sequence alignments for group 3. [file 1471-2148-5-2-S3.aln]

ATP6


chicken         MNLSFFDQFSSPCLLGIPLILPSLLLPALLLPSPG-NRWINNRLSTIQLWFTHLITKQLM
frog            MNLSFFDQFMSPVILGIPLIAIAMLDPFTLISWPIQSNGFNNRLITLQSWFLHNFT-TIF
human           MNENLFASFIAPTILGLPAAVLIILFPPLLIPTSK--YLINNRLITTQQWLIKLTSKQMM
mouse           MNENLFASFITPTMMGFPIVVAIIMFPSILFPSSK--RLINNRLHSFQHWLVKLIIKQMM
                ** .:* .* :* ::*:*     :: *  *:. .     :**** : * *: :     ::

chicken         TPLNKAGHKWALLLTSLILMLLSINLLGLLPYTFTPTTQLSMNMALALPLWLATLLTGLR
frog            YQLTSPGHKWALLLTSLMLLLMSLNLLGLLPYTFTPTTQLSLNMGLAVPLWLATVIMASK
human           AMHNTKGRTWSLMLVSLIIFIATTNLLGLLPHSFTPTTQLSMNLAMAIPLWAGAVIMGFR
mouse           LIHTPKGRTWTLMIVSLIMFIGSTNLLGLLPHTFTPTTQLSMNLSMAIPLWAGAVITGFR
                   .  *:.*:*::.**:::: : *******::********:*:.:*:*** .::: . :

chicken         NQPSASLGHLLPEGTPTPLIPALIMIETTSLLIRPLALGVRLTANLTAGHLLIQLISTAT
frog            P-TNYALGHLLPEGTPTPLIPVLIIIETISLFIRPLALGVRLTANLTAGHLLIQLIATAA
human           SKIKNALAHFLPQGTPTPLIPMLVIIETISLLIQPMALAVRLTANITAGHLLMHLIGSAT
mouse           HKLKSSLAHFLPQGTPISLIPMLIIIETISLFIQPMALAVRLTANITAGHLLMHLIGGAT
                   . :*.*:**:*** .*** *::*** **:*:*:**.******:******::**. *:

chicken         IALLPMMPSISALTALILFLLTILEVAVAMIQAYVFVLLLSLYLQENI
frog            FVLLSIMPTVAILTSIVLFLLTLLEIAVAMIQAYVFVLLLSLYLQENV
human           LAMSTINLPSTLIIFTILILLTILEIAVALIQAYVFTLLVSLYLHDNT
mouse           LVLMNISPPTATITFIILLLLTILEFAVALIQAYVFTLLVSLYLHDNT
                :.:  :  . : :   :*:***:**.***:******.**:****::* 
ATP8


human           MPQLNTTVWPTMITPMLLTLFLITQLKMLNTNYHLPPSPKPMKMKNYNKPWEPKWTKICS
mouse           MPQLDTSTWFITIISSMITLFILFQLKVSSQTFPLAPSPKSLTTMKVKTPWELKWTKIYL
chicken         MPQLNPNPWFSIMLLTWFTFSLLIQPKLLSFTLTNNPANKIT-TTKPT-PWTWPWT----
frog            MPQLNPGPWFLILIFSWLVLLTFIPPKVLKHKAFNEPTTQTTEKSKPN-PWNWPWT----
                ****:.  *   :    :.:  :   *: . .    *: :     : . **   **    

human           LHSLPPQS
mouse           PHSLPQQ-
chicken         --------
frog            --------
                        
COX1


human           M-FADRWLFSTNHKDIGTLYLLFGAWAGVLGTALSLLIRAELGQPGNLLGNDHIYNVIVT
mouse           M-FINRWLFSTNHKDIGTLYLLFGAWAGMVGTALSILIRAELGQPGALLGDDQIYNVIVT
frog            M-AITRWLFSTNHKDIGTLYLVFGAWAGLVGTALSLLIRAELSQPGTLLGDDQIYNVIVT
chicken         MTFINRWLFSTNHKDIGTLYLIFGTWAGMAGTALSLLIRAELGQPGTLLGDDQIYNVIVT
                     ****************:**:***: *****:******.*** ***:*:*******

human           AHAFVMIFFMVMPIMIGGFGNWLVPLMIGAPDMAFPRMNNMSFWLLPPSLLLLLASAMVE
mouse           AHAFVMIFFMVMPMMIGGFGNWLVPLMIGAPDMAFPRMNNMSFWLLPPSFLLLLASSMVE
frog            AHAFIMIFFMVMPIMIGGFGNWLVPLMIGAPDMAFPRMNNMSFWLLPPSFLLLLASSGVE
chicken         AHAFVMIFFMVMPIMIGGFGNWLVPLMIGAPDMAFPRMNNMSFWLLPPSFLLLLASSTVE
                ****:********:***********************************:******: **

human           AGAGTGWTVYPPLAGNYSHPGASVDLTIFSLHLAGVSSILGAINFITTIINMKPPAMTQY
mouse           AGAGTGWTVYPPLAGNLAHAGASVDLTIFSLHLAGVSSILGAINFITTIINMKPPAMTQY
frog            AGAGTGWTVYPPLAGNLAHAGASVDLTIFSLHLAGISSILGAINFITTTINMKPPAMSQY
chicken         AGAGTGWTVYPPLAGNLAHAGASVDLAIF-HYLAGVSSILGAINFITTIINMKPPALSQY
                **************** :*.******:**  :***:************ *******::**

human           QTPLFVWSVLITAVLLLLSLPVLAAGITMLLTDRNLNTTFFDPAGGGDPILYQHLFWFFG
mouse           QTPLFVWSVLITAVLLLLSLPVLAAGITMLLTDRNLNTTFFDPAGGGDPILYQHLFWFFG
frog            QTPLFVWSVLITAVLLLLSLPVLAAGITMLLTDRNLNTTFFDPAGGGDPVLYQHLFWFFG
chicken         QTPLFVWSVLITAILLLLSLPVLAAGITMLLTDRNLNTTFFDPAGGGDPILYQHLFWFFG
                *************:***********************************:**********

human           HPEVYILILPGFGMISHIVTYYSGKKEPFGYMGMVWAMMSIGFLGFIVWAHHMFTVGMDV
mouse           HPEVYILILPGFGIISHVVTYYSGKKEPFGYMGMVWAMMSIGFLGFIVWAHHMFTVGLDV
frog            HPEVYILILPGFGMISHIVTYYSGKKEPFGYMGMVWAMMSIGLLGFIVWAHHMFTVDLNV
chicken         HPEVYILILPGFGMISHVVAYYAGKKEPFGYMGMVWAMLSIGFLGFIVWAHHMFTVRMDV
                *************:***:*:**:***************:***:************* ::*

human           DTRAYFTSATMIIAIPTGVKVFSWLATLHGSNMKWSAAVLWALGFIFLFTVGGLTGIVLA
mouse           DTRAYFTSATMIIAIPTGVKVFSWLATLHGGNIKWSPAMLWALGFIFLFTVGGLTGIVLS
frog            DTRAYFTSATMIIAIPTGVKVFSWLATMHGGTIKWDAPMLWALGFIFLFTVGGLTGIVLA
chicken         DTRAYFTSATMIIAIPTGIKVFSWLATLHGGTIKWDPPMLWALGFIFLFTIGGLTGIVLA
                ******************:********:**..:**...:***********:********:

human           NSSLDIVLHDTYYVVAHFHYVLSMGAVFAIMGGFIHWFPLFSGYTLDQTYAKIHFTIMFI
mouse           NSSLDIVLHDTYYVVAHFHYVLSMGAVFAIMAGFVHWFPLFSGFTLDDTWAKAHFAIMFV
frog            NSSLDIMLHDTYYVVAHFHYVLSMGAVFAIMGGFIHWFPLFTGYTLHETWAKIHFGVMFA
chicken         NSSLDIALHDTYYVVAHFHYVLSMGAVFAILAGFTHWFPLFTGFTLHPSWTKAHFGVMFT
                ****** ***********************:.** ******:*:**. :::* ** :** 

human           GVNLTFFPQHFLGLSGMPRRYSDYPDAYTTWNILSSVGSFISLTAVMLMIFMIWEAFASK
mouse           GVNMTFFPQHFLGLSGMPRRYSDYPDAYTTWNTVSSMGSFISLTAVLIMIFMIWEAFASK
frog            GVNLTFFPQHFLGLSAMPRRYSDYPDAYTLWNTVSSIGSLISLVAVIMMMFIIWEAFAAK
chicken         GVNLTFFPQHFLGLAGMPRRYSDYPDAYTLWNTLSSIGSLISMTAVIMLMFIVWEAFSAK
                ***:**********:.************* ** :**:**:**:.**::::*::****::*

human           RKVLMVEEPSMNLEWLYGCPPPYHTFEEPVYMKS-----
mouse           REVMSVSYASTNLEWLHGCPPPYHTFEEPTYVKVK----
frog            REVTTYELTSTMLEWLQGCPTPYHTLKTSLVQINHQMIK
chicken         RKVLQPELTATNIEWIHGCPPPYHTFEEPAFVQVQE---
                *:*   . .:  :**: ***.****:: .          
COX2


chicken         MANHSQLGFQDASSPIMEELVEFHDHALMVALAICSLVLYLLTLMLMEKLS-SNTVDAQE
frog            MAHPSQLGFQDAASPIMEELLHFHDHTLMAVFLISTLVLYIITIMMTTKLTNTNLMDAQE
human           MAHAAQVGLQDATSPIMEELITFHDHALMIIFLICFLVLYALFLTLTTKLTNTNISDAQE
mouse           MAYPFQLGLQDATSPIMEELMNFHDHTLMIVFLISSLVLYIISLMLTTKLTHTSTMDAQE
                **   *:*:***:*******: ****:**  : *. **** : : :  **: :.  ****

chicken         VELIWTILPAIVLVLLALPSLQILYMMDEIDEPDLTLKAIGHQWYWTYEYTDFKDLSFDS
frog            IEMVWTIMPAISLIMIALPSLRILYLMDEVNDPHLTIKAIGHQWYWSYEYTNYEDLSFDS
human           METVWTILPAIILVLIALPSLRILYMTDEINDPSLTIKSIGHQWYWTYEYTDYGGLIFNS
mouse           VETIWTILPAVILIMIALPSLRILYMMDEINNPVLTVKTMGHQWYWSYEYTDYEDLCFDS
                :* :***:**: *:::*****:***: **:::* **:*::******:****:: .* *:*

chicken         YMTPTTDLPLGHFRLLEVDHRIVIPMESPIRVIITADDVLHSWAVPALGVKTDAIPGRLN
frog            YMIPTNDLTPGQFRLLEVDNRMVVPMESPTRLLVTAEDVLHSWAVPSLGVKTDAIPGRLH
human           YMLPPLFLEPGDLRLLDVDNRVVLPIEAPIRMMITSQDVLHSWAVPTLGLKTDAIPGRLN
mouse           YMIPTNDLKPGELRLLEVDNRVVLPMELPIRMLISSEDVLHSWAVPSLGLKTDAIPGRLN
                ** *.  *  *.:***:**:*:*:*:* * *::::::*********:**:*********:

chicken         QTSFITTRPGVFYGQCSEICGANHSYMPIVVESTPLKHFEAWSS-LLSS
frog            QTSFIATRPGVFYGQCSEICGANHSFMPIVVEAVPLTDFENWSSSMLEA
human           QTTFTATRPGVYYGQCSEICGANHSFMPIVLELIPLKIFEMGPVFTL--
mouse           QATVTSNRPGLFYGQCSEICGSNHSFMPIVLEMVPLKYFENWSASMI--
                *::. :.***::*********:***:****:*  **. **  .   :  
COX3


chicken         MAHQAHSYHMVDPSPWPIFGAAAALLTTSGLIMWFHYSSTTLLTMGLLSMLLVMLQWWRD
frog            MAHQAHAYHMVDPSPWPLTGAVAALLLTSGLAMWFHFGSMILLTLGLITMVLTMIQWWRD
human           MTHQSHAYHMVKPSPWPLTGALSALLMTSGLAMWFHFHSMTLLMLGLLTNTLTMYQWWRD
mouse           MTHQTHAYHMVNPSPWPLTGAFSALLLTSGLVMWFHYNSITLLTLGLLTNILTMYQWWRD
                *:**:*:****.*****: ** :*** **** ****: *  ** :**::  *.* *****

chicken         VVRESTFQGHHTPTVQKGLRYGMILFITSEAFFFLGFFWAFFHSSLAPTPELGGQWPPTG
frog            VIREGTFQGHHTPPVQKGLRYGMILFITSEVFFFIGFFWAFYNSSLAPTYELGECWPPTG
human           VTRESTYQGHHTPPVQKSLRYGMILFITSEVFFFAGFFWAFYHSSLAPTPQLGGHWPPTG
mouse           VIREGTYQGHHTPIVQKGLRYGMILFIVSEVFFFAGFFWAFYHSSLVPTHDLGGCWPPTG
                * **.*:****** ***.*********.**.*** ******::***.** :**  *****

chicken         VKPLNPLEVPLLNTAILLASGVTVTWAHHSITEGNRKQAIHALTLTILLGFYFTALQAME
frog            ITPLNPFEVPLLNTAVLLASGVTVTWAHHSIMHGDRKEAIQSLTLTILLGLYFTALQAME
human           ITPLNPLEVPLLNTSVLLASGVSITWAHHSLMENNRNQMIQALLITILLGLYFTLLQASE
mouse           ISPLNPLEVPLLNTSVLLASGVSITWAHHSLMEGKRNHMNQALLITIMLGLYFTILQASE
                :.****:*******::******::******: ...*:.  ::* :**:**:*** *** *

chicken         YHEASFSIADSVYGSTFFVATGFHGLHVIIGSSFLTVCLLRLIKFHFTPNHHFGFEAAAW
frog            YYEAPFTIADGVYGSTFFVATGFHGLHVIIGSLFLSVCLLRQIQYHFTSKHHFGFEAA-W
human           YFESPFTISDGIYGSTFFVATGFHGLHVIIGSTFLTICFIRQLMFHFTSKHHFGFEAAAW
mouse           YFETSFSISDGIYGSTFFMATGFHGLHVIIGSTFLIVCLLRQLKFHFTSKHHFGFEAAAW
                *.*:.*:*:*.:******:************* ** :*::* : :***.:******** *

chicken         YWHFVDIIWLFLYMSMYWWGS
frog            YWHFVDVVWLFLYVSIYWWGS
human           YWHFVDVVWLFLYVSIYWWG-
mouse           YWHFVDVIWLFLYVSIYWWGS
                ******::*****:*:**** 
CYTB


human           MTP-MRKINPLMKLINHSFIDLPTPSNISAWWNFGSLLGACLILQITTGLFLAMHYSPDA
mouse           MT-NMRKTHPLFKIINHSFIDLPAPSNISSWWNFGSLLGVCLMVQIITGLFLAMHYTSDT
chicken         MAPNIRKSHPLLKMINNSLIDLPAPSNISAWWNFGSLLAVCLMTQILTGLLLAMHYTADT
frog            MAPNIRKSHPLIKIINNSFIDLPTPSNISSLWNFGSLLGVCLIAQIITGLFLAMHYTADT
                *:  :** :**:*:**:*:****:*****: *******..**: ** ***:*****:.*:

human           STAFSSIAHITRDVNYGWIIRYLHANGASMFFICLFLHIGRGLYYGSFLYSETWNIGIIL
mouse           MTAFSSVTHICRDVNYGWLIRYMHANGASMFFICLFLHVGRGLYYGSYTFMETWNIGVLL
chicken         SLAFSSVAHTCRNVQYGWLIRNLHANGASFFFICIFLHIGRGLYYGSYLYKETWNTGVIL
frog            SMAFSSVAHICFDVNYGLLIRNLHANGLSFFFICIYLHIGRGLYYGSFLYKETWNIGVIL
                  ****::*   :*:** :** :**** *:****::**:********: : **** *::*

human           LLATMATAFMGYVLPWGQMSFWGATVITNLLSAIPYIGTDLVQWIWGGYSVDSPTLTRFF
mouse           LFAVMATAFMGYVLPWGQMSFWGATVITNLLSAIPYIGTTLVEWIWGGFSVDKATLTRFF
chicken         LLTLMATAFVGYVLPWGQMSFWGATVITNLFSAIPYIGHTLVEWAWGGFSVDNPTLTRFF
frog            LFLVMATAFVGYVLPWGQMSFWGATVITNLLSAKPYIGNVLVQWSLGGFSVDNATLTRFF
                *:  *****:********************:** ****  **:*  **:***..******

human           TFHFILPFIIAALAALHLLFLHETGSNNPLGITSHSDKITFHPYYTIKDALGLLLFLLSL
mouse           AFHFILPFIIAALAIVHLLFLHETGSNNPTGLNSDADKIPFHPYYTIKDILGILIMFLIL
chicken         ALHFLLPFAIAGITIIHLTFLHESGSNNPLGISSDSDKIPFHPYYSFKDILGLTLMLTPF
frog            AFHFLLPFIIAGASILHLLFLHETGSTNPTGLNSDPDKVPFHPYFSYKDLLGFLIMLTAL
                ::**:*** **. : :** ****:**.** *:.*..**:.****:: ** **: :::  :

human           MTLTLFSPDLLGDPDNYTLANPLNTPPHIKPEWYFLFAYTILRSVPNKLGGVLALLLSIL
mouse           MTLVLFFPDMLGDPDNYMPANPLNTPPHIKPEWYFLFAYAILRSIPNKLGGVLALILSIL
chicken         LTLALFSPNLLGDPENFTPANPLVTPPHIKPEWYFLFAYAILRSIPNKLGGVLALAASVL
frog            TLLAMFSPNLLGDPDNFTPANPLITPPHIKPEWYFLFAYAILRSM-NKLGGVLALVLSIL
                  *.:* *::****:*:  **** ***************:****: *********  *:*

human           ILAMIPILHMSKQQSMMFRPLSQSLYWLLAADLLILTWIGGQPVSYPFTIIGQVASVLYF
mouse           ILALMPFLHTSKQRSLMFRPITQILYWILVANLLILTWIGGQPVEHPFIIIGQLASISYF
chicken         ILFLIPFLHKSKQRTMTFRPLSQTLFWLLVANLLILTWIGSQPVEHPFIIIGQMASLSYF
frog            ILALMPLLHTSKQRSLMFRPFTQIMFWALVADTLILTWIGGQPVEDPYTMIGQLASVIYF
                ** ::*:** ***::: ***::* ::* *.*: *******.***. *: :***:**: **

human           TTILILMPTISLIENKMLK---
mouse           SIILILMPISGIIEDKMLKLYP
chicken         TILLILFPTIGTLENKMLNY--
frog            SIFIIMFPLMGWVENKLLNW--
                : ::*::*  . :*:*:*:   
ND1


human           --MP-----MANLLLLIVPILIAMAFLMLTERKILGYMQLRKGPNVVGPYGLLQPFADAM
mouse           -------MFFINILTLLVPILIAMAFLTLVERKILGYMQLRKGPNIVGPYGILQPFADAM
chicken         MTLPTLTNLLIMTLSYILPILIAVAFLTLVERKILSYMQARKGPNIVGPFGLLQPVADGV
frog            --MLTIITHLINPLLYMIPILLAVAFLTLIERKVLGYMQHRKGPNIVGPTGLIQPIADGV
                     : . *      ::***:*:*** * ***:*.*** *****:*** *::**.**.:

human           KLFTKEPLKPATSTITLYITAPTLALTIALLLWTPLPMPNPLVNLNLGLLFILATSSLAV
mouse           KLFMKEPMRPLTTSMSLFIIAPTLSLTLALSLWVPLPMPHPLINLNLGILFILATSSLSV
chicken         KLFIKEPIRPSTSSPFLFIITPILALLLALTIWVPLPLPFPLADLNLGLLFLLAMSSLTV
frog            KLFIKEPVRPSTSSQTMFLIAPTMALALAMSIWAPLPMPFSLADLNLGILFILALSSLAV
                *** ***::* *::  ::: :* ::* :*: :*.***:* .* :****:**:** ***:*

human           YSILWSGWASNSNYALIGALRAVAQTISYEVTLAIILLSTLLMSGSFNLSTLITTQEHLW
mouse           YSILWSGWASNSKYSLFGALRAVAQTISYEVTMAIILLSVLLMNGSYSLQTLITTQEHMW
chicken         YSLLWSGWASNSKYALIGALRAVAQTISYEVTLAIILLSTIMLSGNYTLSTLAITQEPIY
frog            YTILGSGWSSNSKYALIGALRAVAQTISYEVTLGLILLCMIMLAGGFTYTTLMTTQEQMW
                *::* ***:***:*:*:***************:.:***. ::: *.:.  **  *** ::

human           LLLPSWPLAMMWFISTLAETNRTPFDLAEGESELVSGFNIEYAAGPFALFFMAEYTNIIM
mouse           LLLPAWPMAMMWFISTLAETNRAPFDLTEGESELVSGFNVEYAAGPFALFFMAEYTNIIL
chicken         LIFSAWPLAMMWYISTLAETNRAPFDLTEGESELVSGFNVEYAAGPFAMFFLAEYANIML
frog            LIIPGWPMAAMWYISTLAETNRAPFDLTEGESELVSGFNVEYAGGPFALFSLAEYANILM
                *::..**:* **:*********:****:***********:***.****:* :***:**::

human           MNTLTTTIFLGTTYNALSPELYTTYFVTKTLLLTSLFLWIRTAYPRFRYDQLMHLLWKNF
mouse           MNALTTIIFLGPLYYINLPELYSTNFMMEALLLSSTFLWIRASYPRFRYDQLMHLLWKNF
chicken         MNTLTTVLFLNPSFLNLPPELFPIALATKTLLLSSSFLWIRASYPRFRYDQLMHLLWKNF
frog            MNTLSYLILFLGSSFMNQPELTTISLMIKSSILSMIFLWVRASYPRFRYDQLMHLVWKNF
                **:*:  :::        *** .  :  :: :*:  ***:*::************:****

human           LPLTLALLMWYVSMPITISSIPPQT
mouse           LPLTLALCMWHISLPIFTAGVPPYM
chicken         LPLTLALCLWHTSMPISYAGLPPI-
frog            LPITLAMTLWHISLPISMLGLPSQT
                **:***: :*: *:**   .:*.  
ND2


human           MNPLAQPVIYSTIFAGTLITALSSHWFFTWVGLEMNMLAFIPVLTKKMNPRSTEAAIKYF
mouse           MNPITLAIIYFTIFLGPVITMSSTNLMLMWVGLEFSLLAIIPMLINKKNPRSTEAATKYF
chicken         MNPHAKLICTVSLIMGTSITISSNHWILAWTGLEINTLAIIPLISKSHHPRAIEATIKYF
frog            MNPITFSVVLTSLASEQFLAVSSSHWLLAWMGLEINTLAIIPLMTQHKHPRAIEASTKYF
                *** :  :   ::     ::  *.: :: * ***:. **:**:: :  :**: **: ***

human           LTQATASMILLMAILFNNMLSGQWTMTNTTNQYSSLMIMMAMAMKLGMAPFHFWVPEVTQ
mouse           VTQATASMIILLAIVLNYKQLGTWMFQQQTNGLILNMTLMALSMKLGLAPFHFWLPEVTQ
chicken         LTQSTASALILFSSMTNAWSTGQWDITQLNHPTSCLMLTMAIAIKLGLVPFHFWFPEVLQ
frog            LTQAAASALLLFSSLNNAWLTGEWSILDLTNPLSCATMTIAICMKLGLAPFHFWLPEVLQ
                :**::** ::*:: : *    * * : : .:        :*:.:***:.*****.*** *

human           GTPLTSGLLLLTWQKLAPISIMYQISPSLNVSLLLTLSILSIMAGSWGGLNQTQLRKILA
mouse           GIPLHMGLILLTWQKIAPLSILIQIYPLLNSTIILMLAITSIFMGAWGGLNQTQMRKIMA
chicken         GSSLITALLLSTLMKLPPITLLLLTSQSLNTTLLTLLAISSTLIGGWMGLNQTQTRKILA
frog            GLSLTTGLILSTWQKLAPMAILYQIAPMLNTPLLLTLGLTSTLIGGWGGLNQTQLRKILA
                * .*  .*:* *  *:.*::::      ** .::  *.: * : *.* ****** ***:*

human           YSSITHMGWMMAVLPYNPNMTILNLTIYIILTTTAFLLLNLNSSTTTLLLSRTWNKLTWL
mouse           YSSIAHMGWMLAILPYNPSLTLLNLMIYIILTAPMFMALMLNNSMTINSISLLWNKTPAM
chicken         FSSISHLGWMIMIISYNPQLTILTFILYTIMTSTVFLSLAQIKVLKLSTLLISWTKTPML
frog            FSSIAHLGWMISILPFSPQLMILNLTIYLIMTSTMFLVLKTISSTKISSLATSWSKTPST
                :***:*:***: ::.:.*.: :*.: :* *:*:. *: *   .  .   :   *.* .  

human           TPLIPSTLLSLGGLPPLTGFLPKWAIIEEFTKNNSLIIPTIMATITLLNLYFYLRLIYST
mouse           LTMISLMLLSLGGLPPLTGFLPKWIIITELMKNNCLIMATLMAMMALLNLFFYTRLIYST
chicken         NATVMLTLLSLAGLPPLTGFMPKWLIIQELTKQEMTPMATIITMLSLLSLFFYLRLAYHS
frog            TALSLLTLLSLGGLPPLSGFVPKWFIIQELTSQNTTILATTLALSALLSLFFYLRLTYIV
                 .     ****.*****:**:*** ** *: .::   :.* ::  :**.*:** ** *  

human           SITLLPMSNNVKMKWQFEHTKPTPFLPTLITLTTLLLPISPFMLMIL
mouse           SLTMFPTNNNSKMMTHQTKTKPNLMFSTLAIMSTMTLPLAPQLIT--
chicken         TITLPPNSSNHMKLWRTN-KTLNTPTAILTALSTTLLPLSPLIITML
frog            TLTSSPNTSNASLTWRHHSKQPTLLLSIALILSSFIIPISPLTLT--
                ::*  * ..*     :   .  .   .    :::  :*::*  :   
ND3


chicken         MNTLTFMLSLSFLLSAALTTMNFWLAQMAPDTEKLSPYECGFDPLGSARLPFSIRFFLVA
frog            MTATILMIAMT--LSTILAILSFWLPQMTPDMEKLSPYECGFDPLGSMRLPFSMRFFLIA
human           MN-FALILMINTLLALLLMIITFWLPQLNGYMEKSTPYECGFDPMSPARVPFSMKFFLVA
mouse           MN-LYTVIFINILLSLTLILVAFWLPQMNLYSEKANPYECGFDPTSSARLPFSMKFFLVA
                *.    :: :.  *:  *  : ***.*:    ** .******** .. *:***::***:*

chicken         ILFLLFDLEIALLLPLPWAIQLAHPMMTLTWATTIIALLTFGLIYEWTQGGLEWAE
frog            ILFLLFDLEIALLLPFPWAAQLNTPSIVILWAALILTLLTLGLIYEWLQGGLEWAE
human           ITFLLFDLEIALLLPLPWALQTTNLPLMVMSSLLLITILALSLAYEWLQKGLDWAE
mouse           ITFLLFDLEIALLLPLPWAIQTIKTSTMMIMAFILVTILSLGLAYEWTQKGLEWTE
                * *************:*** *       :  :  ::::*::.* *** * **:*:*
ND4


human           MLKLIVPTIMLLPLTWLSKKHMIWINTTTHSLIISIIPLLFFNQINNNLFSCSPTFSSDP
mouse           MLKIILPSLMLLPLTWLSSPKKTWTNVTSYSFLISLTSLTLLWQTDENYKNFSNMFSSDP
chicken         MLKIILPTIMLLPTALLSPAKSMWTNTTMYSLLIASISLHWLTPSYYPTKTLTLWTGMDQ
frog            MLKILLPTLMLIPSTWLTNKKWLWPSLTSQSLIISLLSLMWFFNQSETTHFSNYLMTIDQ
                ***:::*::**:* : *:  :  * . *  *::*:  .*  :          .     * 

human           LTTPLLMLTTWLLPLTIMASQRHLSSEPLSRKKLYLSMLISLQISLIMTFTATELIMFYI
mouse           LSTPLIILTAWLLPLMLMASQNHLKKDNNVLQKLYISMLISLQILLIMTFSATELIMFYI
chicken         ISTPLLVLSCWFLPLMIMASQGHLQHEPHKRKRMFISTLIIIQPFIILAFSATELMLFYI
frog            ISTPLLILTCWLLPLMLIASQNHLSNEPISRQRTFITMLVFLQLSLIMAFSATELILFYI
                ::***::*: *:*** ::*** **. :    :: ::: *: :*  :*::*:****::***

human           FFETTLIPTLAIITRWGNQPERLNAGTYFLFYTLVGSLPLLIALIYTHNTLGSLNILLLT
mouse           LFEATLIPTLIIITRWGNQTERLNAGIYFLFYTLIGSIPLLIALILIQNHVGTLNLMILS
chicken         SFEATLIPTLILITRWGNQPERLSAGIYLLFYTLISSLPLLVSILYLHTNTGTLHLPIIK
frog            MFEITLIPTLIIITRWGNQAERLNAGTYFLFYTLAGSLPLLVALLSLYSSTGTLSLNLLQ
                 ** ****** :*******.***.** *:***** .*:***::::   .  *:* : :: 

human           LTAQELSNSWANNLMWLAYTMAFMVKMPLYGLHLWLPKAHVEAPIAGSMVLAAVLLKLGG
mouse           FTTHTLDASWSNNLLWLACMMAFLIKMPLYGVHLWLPKAHVEAPIAGSMILAAILLKLGS
chicken         LTHPNLPASWTSLLSSLALLMAFMVKAPLYGLHLWLPKAHVEAPIAGSMLLAALLLKLGG
frog            LLPNHIPMTWANYSWWLACLLAFMVKMPLYGTHLWLPKAHVEAPIAGSMVLAAILLKLGG
                :    :  :*:.    **  :**::* **** *****************:***:*****.

human           YGMMRLTLILNPLTKHMAYPFLVLSLWGMIMTSSICLRQTDLKSLIAYSSISHMALVVTA
mouse           YGMIRISIILDPLTKYMAYPFILLSLWGMIMTSSICLRQTDLKSLIAYSSVSHMALVIAS
chicken         YGIMRVTLLMEPVSNFLHYPFLTLALWGALMTSSICLRQTDLKSLIAYSSVSHMGLVIAA
frog            YGIIRISITLSPSMKELAYPFLILSLWGIIMTSSICLRQTDLKSMIAYSSVSHMGLVISA
                **::*::: :.*  : : ***: *:*** :**************:*****:***.**:::

human           ILIQT-PWSFTGAVILMIAHGLTSSLLFCLAN-SNYERTHSRIMILSQGLQTLLPLMAFW
mouse           IMIQT-PWSFMGATMLMIAHGLTSSLLFCLAN-SNYERIHSRTMIMARGLQMVFPLMATW
chicken         SMIQT-QWSFSGAMILMISHGLTSSLLFCLAN-TNYERTHSRILILTRGLQPLLPLMSVW
frog            GNNQTPMKALTGAMILNTSDGLTHSALCCLAKYQSYERTHSRALLLSRGLETILPLMGTW
                   **   :: ** :*  :.*** * * ***:  .*** *** :::::**: ::***. *

human           WLLASLANLALPPTINLLGELSVLVTTFSWSNITLLLTGLNMLVTALYSLYMFTTTQWGS
mouse           WLMASLANLALPPSINLMGELFITMSLFSWSNFTIILMGINIIITGMYSMYMIITTQRGK
chicken         WLLANLTNMALPPTTNLMAELTIMVALFNWSSPTIILTGTATLLTASYTLYMLLSTQRGT
frog            WLISNLANMALPPSPNWMGEITIMTALFNWSSWTIILTDLGTLLTASYSLYMFLMTQRGM
                **::.*:*:****: * :.*: :  : *.**. *::* .   ::*. *::**:  ** * 

human           LTHHINNMKPSFTRENTLMFMHLSPILLLSLNPDIITGFSS
mouse           LTNHMINLQPSHTRELTLMALHMIPLILLTTSPKLITGLTM
chicken         LPSHITTTPNSNTREHLLMTLHIIPMLTLILKPELISGTPL
frog            TPEHLNAINPTHTREHTLMTMHLIPIIPLMMKPELIWGLFF
                 . *:     : ***  ** :*: *:: *  .*.:* *   
ND4L


human           MPLIYMNIMLAFTISLLGMLVYRSHLMSSLLCLEGMMLSLFIMATLMTLNTHSLLANIVP
mouse           MPSTFFNLTMAFSLSLLGTLMFRSHLMSTLLCLEGMVLSLFIMTSVTSLNSNSMSSMPIP
chicken         MSPLHFSFYSAFTFSSLGLAFHRTHLISALLCLESMMLSMFIPLSIWPVENQTPSFALVP
frog            MTLIHFSFCSAFILGLTGLALNRSPILSILLCLEGMLLMSMDGIVLTPLHLTIYLSSMML
                *.  .:.:  ** :.  *  . *: ::* *****.*:*  :    : .:.        : 

human           IAMLVFAACEAAVGLALLVSISNTYGLDYVHNLNLLQC
mouse           ITILVFAACEAAVGLALLVKVSNTYGTDYVQNLNLLQC
chicken         ILMLAFSACEAGTGLAMLVASARTHGSDHLHNLNLLQC
frog            YIMLPFAAPEAATGLSLNSDHYTTHGTDKLFSLNLLEC
                  :* *:* **..**::      *:* * : .****:*
ND5


chicken         METPLLLNTLTTLTLLTLLTPIILPPL-LNLKN-SPMSITKTIKTAFLISLIPTTIFIHS
frog            MNFPLIFNSSMLITISILILPILMSTFNMNIMN-LHHLIKTSVKTAFLISIIPLIIFLDQ
human           MT---MHTTMTTLTLTSLIPPILTTLVNPNKKNSYPHYVKSIVASTFIISLFPTTMFMCL
mouse           MN---IFTTSILLIFILLLSPILISMSNLIKHINFPLYTTTSIKFSFIISLLPLLMFFHN
                *    : .:   : :  *: **: .              .. :  :*:**::*  :*:  

chicken         GAESIATHWEWQFIPNFKIPISLKMDMYSMMFFPIALFVTWSILEFATWYMASEPFITKF
frog            GLESITTNFHWMNINTFDINMSFKFDIYSSIFIPIALFVTWSILEFATWYMASDPMISRF
human           DQEVIISNWHWATTQTTQLSLSFKLDYFSMMFIPVALFVTWSIMEFSLWYMNSDPNINQF
mouse           NMEYMITTWHWVTMNSMELKMSFKTDFFSILFTSVALFVTWSIMQFSSWYMHSDPNINRF
                . * : : :.*    . .: :*:* * :* :* .:********::*: *** *:* *.:*

chicken         FTYLLTFLIAMLTLTIANNMFLLFVGWEGVGIMSFLLIGWWQGRAEANTAALQAMIYNRI
frog            FKYLLTFLVAMVILVTANNFFQFFIGWEGVGIMSFLLIGWWYARAEPNTAALQAVIYNRV
human           FKYLLIFLITMLILVTANNLFQLFIGWEGVGIMSFLLISWWHARADANTAAIQAILYNRI
mouse           IKYLTLFLITMLILTSANNMFQLFIGWEGVGIMSFLLIGWWYGRTDANTAALQAILYNRI
                :.**  **::*: *. ***:* :*:*************.** .*::.****:**::***:

chicken         GDIGLILSMAWLASSLNTWEIQQITHPN-QTPTLPLLGLILAATGKSAQFGLHPWLPAAM
frog            GDIGLILSMAWVAMNLNSWEMQQVFMLNSDNLTLPLLGLILAATGKSAQFGLHPWLPAAM
human           GDIGFILALAWFILHSNSWDPQQMALLNANPSLTPLLGLLLAAAGKSAQLGLHPWLPSAM
mouse           GDIGFILAMVWFSLNMNSWELQQIMFSNNNDNLIPLMGLLIAATGKSAQFGLHPWLPSAM
                ****:**::.*.    *:*: **:   * :    **:**::**:*****:*******:**

chicken         EGPTPVSALLHSSTMVVAGIFLLIRTHPFLSSNKTALTTCLCLGALSTLFAATCALTQND
frog            EGPTPVSALLHSSTMVVAGIFLLIRISPMMNNNQTALTICLCLGAMTTLFTAACALTQND
human           EGPTPVSALLHSSTMVVAGIFLLIRFHPLAENSPLIQTLTLCLGAITTLFAAVCALTQND
mouse           EGPTPVSALLHSSTMVVAGIFLLVRFHPLTTNNNFILTTMLCLGALTTLFTAICALTQND
                ***********************:*  *:  ..    *  *****::***:* *******

chicken         IKKIIAFSTSSQLGLMMVTIGLDLPQLAFLHISTHAFFKAMLFLCSGLIIHSLNGEQDIR
frog            IKKIVAFSTSSQLGLMMVTIGLIF-QLAFFHICNNAFFKVYYFFCSGQYSSCLNDEQDIR
human           IKKIVAFSTSSQLGLMMVTIGINQPHLAFLHICTHAFFKAMLFMCSGSIIHNLNNEQDIR
mouse           IKKIIAFSTSSQLGLMMVTLGMNQPHLAFLHICTHAFFKAMLFMCSGSIIHSLADEQDIR
                ****:**************:*:   :***:**..:****.  *:***     * .*****

chicken         KMGCLQKTLPMTTSCLTIGNLALMGTPFLAGFYSKDLIIENLNTSYINTWALSLTLLATS
frog            KMGGLQNSLPITTSCLTIGSLALTGTPFLAGFFSKDAIIEALNTSQTNTWALTLTLIATS
human           KMGGLLKTMPLTSTSLTIGSLALAGMPFLTGFYSKDHIIETANMSYTNAWALSITLIATS
mouse           KMGNITKIMPFTSSCLVIGSLALTGMPFLTGFYSKDLIIEAINTCNTNAWALLITLIATS
                *** : : :*:*::.*.**.*** * ***:**:*** ***  * .  *:*** :**:***

chicken         FTATYSLRMTLLVQTGHTRTPSNHPINENTPPAILPIMRLALGSIMAGLLISSLILPPKT
frog            FTAIYSFRVIFFASMGHPRSNPLSPINENNKTVINPIKRLAWGSIVAGLLIASNMLPINS
human           LTSAYSTRMILLTLTGQPRFPTLTNINENNPTLLNPIKRLAAGSLFAGFLITNNISPASP
mouse           MTAMYSMRIIYFVTMTKPRFPPLISINENDPDLMNPIKRLAFGSIFAGFVISYNIPPTSI
                :*: ** *:  :.   :.*  .   ****    : ** *** **:.**::*:  : * . 

chicken         PPMTMPTITKTAAIIVTTLGIILALELSSLSYSLTPPKHNPLMNFSSSLGYFNPLTHRIS
frog            PIMTMPTLAKQAAIIVSVTGLIIAMDLSKLTTYINQESKTNIHSFSNLLGFFPTIIHRMM
human           FQTTIPLYLKLTALAVTFLGLLTALDLNYLTNKLKMKSPLCTFYFSNMLGFYPSITHRTI
mouse           PVLTMPWFLKTTALIISVLGFLIALELNNLTMKLSMNKANPYSSFSTLLGFFPSIIHRIT
                   *:*   * :*: ::  *:: *::*. *:  :.  .      **. **:: .: **  

chicken         PSILLHTGQKIASHLIDMAWYKKMGPEGLANLHLTMTKISTTLHTGLIKSYLGSFALTIL
frog            PKTNLNLAQNIATHLIDLSWYEKSGPQGMVNQQLPMIKTTTNIQQGLIKTYLTLFLMTSA
human           PYLGLLTSQNLPLLLLDLTWLEKLLPKTISQHQISTSIITST-QKGMIKLYFLSFFFPLI
mouse           PMKSLNLSLKTSLTLLDLIWLEKTIPKSTSTLHTNMTTLTTN-QKGLIKLYFMSFLINII
                *   *  . : .  *:*: * :*  *:     :      ::. : *:** *:  * :   

chicken         TTILLIQK---
frog            IIITLF-----
human           LTLLLIT----
mouse           LIIILYSINLE
                  : *      
ND6


human           MMYALFLLSVGLVMGFVGFSSKPSPIYGGLVLIVSGVVGCVIILNFGGGYMGLMVFLIYL
mouse           MNNYIFVLSSLFLVGCLGLALKPSPIYGGLGLIVSGFVGCLMVLGFGGSFLGLMVFLIYL
chicken         MTYFVIFLGICFMLGVLAVASNPSPYYGVVGLVVASVMGCGWLVSLGVSFVSLALFLVYL
frog            MIYMVSVSMMVLVLGLVAVASNPSPFYAALGLVLAAGAGCLVIVSFGSSFLSIVLFLIYL
                *   : .    :::* :..: :*** *. : *:::.  **  ::.:* .::.: :**:**

human           GGMMVVFGYTTAMAIEEYPEAWGSGVEVLVSVLVGLAMEVGLVLWVKEYDGVVVVVNFNS
mouse           GGMLVVFGYTTAMATEEYPETWGSNWLILGFLVLGVIMEVFLICVLNYYD-EVGVINLDG
chicken         GGMLVVFVYSVSLAADPYPEAWGDWRVVGYGLGFVLVVWMGVVLGGLVDFWKVGVVTVDG
frog            GGMLVVFAYSAAR-AKPYPEAWGSWSVVFYVLVYLIGVLVWYLFLGGVEVD--GMNKSSE
                ***:*** *:.:   . ***:**.   :   :   : : :  :           : . . 

human           VGSWMIYEGEGSGLIREDPIGAGALYDYGRWLVVVTGWTLFVGVYIVIEIARGN------
mouse           LGDWLMYEVDDVGVMLEGGIGVAAMYSCATWMMVVAGWSLFAGIFIIIEITRD-------
chicken         GG---------VSFARLDFSGVAVFYSCGVGLFLVAGWGLLLALFVVLELVRGLSRGAIR
frog            LG---------SYVMRGDWVGVALMYSC-WWVIIVYWWVSIIINFVCGIWVNSKSMWWES
                          .  .   .  *.. :*.    :.:*  *  :   ::    ...       

human           ---
mouse           ---
chicken         AV-
frog            SCV
                   
Albumin


human           MKWVTFISLLFLFSSAYSR---GVFRRDAHKSEVAHRFKDLGEENFKALVLIAFAQYLQQ 57
mouse           MKWVTFLLLLFVSGSAFSR---GVFRREAHKSEIAHRYNDLGEQHFKGLVLIAFSQYLQK 57
chicken         MKWVTLISFIFLFSSATSRNLQRFARDAEHKSEIAHRYNDLKEETFKAVAMITFAQYLQR 60
frog            MKWITLICLLISSTLIESRIIFKRDTDVDHHKHIADMYNLLTERTFKGLTLAIVSQNLQK 60
                ***:*:: :::      **          *:..:*. :: * *. **.:.:  .:* **:

human           CPFEDHVKLVNEVTEFAKTCVADESAENCDKSLHTLFGDKLCTVATLRETYGEMADCCAK 117
mouse           CSYDEHAKLVQEVTDFAKTCVADESAANCDKSLHTLFGDKLCAIPNLRENYGELADCCTK 117
chicken         CSYEGLSKLVKDVVDLAQKCVANEDAPECSKPLPSIILDEICQVEKLRDSYGAMADCCSK 120
frog            CSLEELSKLVNEINDFAKSCTGNDKTPECEKPIGTLFYDKLCADPKVGVNYEWSKECCSK 120
                *. :   ***::: ::*:.*..::.: :*.*.: ::: *::*   .:  .*    :**:*

human           QEPERNECFLQHKDDNP-NLPRLVRPEVDVMCTAFHDNEETFLKKYLYEIARRHPYFYAP 176
mouse           QEPERNECFLQHKDDNP-SLPPFERPEAEAMCTSFKENPTTFMGHYLHEVARRHPYFYAP 176
chicken         ADPERNECFLSFKVSQPDFVQPYQRPASDVICQEYQDNRVSFLGHFIYSVARRHPFLYAP 180
frog            QDPERAQCFRAHRVFEH----NPVRPKPEETCALFKEHPDDLLSAFIHEEARNHPDLYPP 176
                 :*** :**  .:  :        **  :  *  ::::   ::  :::. **.** :*.*

human           ELLFFAKRYKAAFTECCQAADKAACLLPKLDELRDEGKASSAKQRLKCASLQKFGERAFK 236
mouse           ELLYYAEQYNEILTQCCAEADKESCLTPKLDGVKEKALVSSVRQRMKCSSMQKFGERAFK 236
chicken         AILSFAVDFEHALQSCCKESDVGACLDTKEIVMREKAKGVSVKQQYFCGILKQFGDRVFQ 240
frog            AVLLLTQQYGKLVEHCCEEEDKDKCFAEKMKELMKHSHSIEDKQKHFCWIVNNYPERVIK 236
                 :*  :  :   .  **   *   *:  *   : ...   . :*:  *  :::: :*.::

human           AWAVARLSQRFPKAEFAEVSKLVTDLTKVHTECCHGDLLECADDRADLAKYICENQDSIS 296
mouse           AWAVARLSQTFPNADFAEITKLATDLTKVNKECCHGDLLECADDRAELAKYMCENQATIS 296
chicken         ARQLIYLSQKYPKAPFSEVSKFVHDSIGVHKECCEGDMVECMDDMARMMSNLCSQQDVFS 300
frog            ALNLARVSHRYPKPDFKLAHKFTEETTHFIKDCCHGDMFECMTERLELSEHTCQHKDELS 296
                *  :  :*: :*:. *    *:. :   . .:**.**:.**  :   : .  *.::  :*

human           SKLKECCEKPLLEKSHCIAEVENDEMPADLPSLAADFVESKDVCKNYAEAKDVFLGMFLY 356
mouse           SKLQTCCDKPLLKKAHCLSEVEHDTMPADLPAIAADFVEDQEVCKNYAEAKDVFLGTFLY 356
chicken         GKIKDCCEKPIVERSQCIMEAEFDEKPADLPSLVEKYIEDKEVCKSFEAGHDAFMAEFVY 360
frog            TKLEKCCNLPLLERTYCIVTLENDDVPAELSKPITEFTEDPHVCEKYAENK-SFLEISPW 355
                 *:: **: *::::: *:   * *  **:*.    .: *. .**:.:   :  *:    :

human           EYARRHPDYSVVLLLRLAKTYETTLEKCCAAADPHECYAKVFDEFKPLVEEPQNLIKQNC 416
mouse           EYSRRHPDYSVSLLLRLAKKYEATLEKCCAEANPPACYGTVLAEFQPLVEEPKNLVKTNC 416
chicken         EYSRRHPEFSIQLIMRIAKGYESLLEKCCKTDNPAECYANAQEQLNQHIKETQDVVKTNC 420
frog            Q-SQETPELSEQFLLQSAKEYESLLNKCCFSDNPPECYKDGADRFMNEAKERFAYLKQNC 414
                : ::. *: *  :::: ** **: *:***   :*  **     .:    :*    :* **

human           ELFKQLGEYKFQNALLVRYTKKVPQVSTPTLVEVSRNLGKVGSKCCKHPEAKRMPCAEDY 476
mouse           DLYEKLGEYGFQNAILVRYTQKAPQVSTPTLVEAARNLGRVGTKCCTLPEDQRLPCVEDY 476
chicken         DLLHDHGEADFLKSILIRYTKKMPQVPTDLLLETGKKMTTIGTKCCQLGEDRRMACSEGY 480
frog            DILHEHGEYLFENELLIRYTKKMPQVSDETLIGIAHQMADIGEHCCAVPENQRMPCAEGD 474
                :: .. **  * : :*:***:* ***.   *:  .:::  :* :**   * :*:.* *. 

human           LSVVLNQLCVLHEKTPVSDRVTKCCTESLVNRRPCFSALEVDETYVPKEFNAETFTFHAD 536
mouse           LSAILNRVCLLHEKTPVSEHVTKCCSGSLVERRPCFSALTVDETYVPKEFKAETFTFHSD 536
chicken         LSIVIHDTCRKQETTPINDNVSQCCSQLYANRRPCFTAMGVDTKYVPPPFNPDMFSFDEK 540
frog            LTILIGKMCERQKKTFINNHVAHCCTDSYSGMRSCFTALGPDEDYVPPPVTDDTFHFDDK 534
                *: ::   *  ::.* :.:.*::**:      *.**:*:  *  ***  .. : * *. .

human           ICTLSEKERQIKKQTALVELVKHKPKATKEQLKAVMDDFAAFVEKCCKADDKETCFAEEG 596
mouse           ICTLPEKEKQIKKQTALAELVKHKPKATAEQLKTVMDDFAQFLDTCCKAADKDTCFSTEG 596
chicken         LCSAPAEEREVGQMKLLINLIKRKPQMTEEQIKTIADGFTAMVDKCCKQSDINTCFGEEG 600
frog            ICTANDKEKQHIKQKFLVKLIKVSPKLEKNHIDEWLLEFLKMVQKCCTADEHQPCFDTEK 594
                :*:   :*::  : . * :*:* .*:   :::.     *  :::.**.  : :.**  * 

human           KKLVAASQAALGL-- 609
mouse           PNLVTRCKDTLA--- 608
chicken         ANLIVQSRATLGIGA 615
frog            PVLIEHCQKLHP--- 606
                  *:  .:       
C-myc


human           MPLNVSFTNRNYDLDYDSVQPYFYCDEEE-NFYQQQQQ--SELQPPAPSEDIWKKFELLP 57
mouse           MPLNVNFTNRNYDLDYDSVQPYFICDEEE-NFYHQQQQ--SELQPPAPSEDIWKKFELLP 57
chicken         MPLSASLPSKNYDYDYDSVQPYFYFEEEEENFYLAAQQRGSELQPPAPSEDIWKKFELLP 60
frog            MPLNANFPSKNYDYDYD-LQPCFFFLEEE-NFYHQQSR----LQPPAPSEDIWKKFELLP 54
                ***...:..:*** *** :** *   *** ***   .:    ******************

human           TPPLSPSRRSGLCSPS-YVAVTP-FSLRGDNDGGGGSFSTADQLEMVTELLGGDMVNQSF 115
mouse           TPPLSPSRRSGLCSPS-YVAVATSFSPREDDDGGGGNFSTADQLEMMTELLGGDMVNQSF 116
chicken         TPPLSPSRRSSLAAAS-CFP------------------STADQLEMVTELLGGDMVNQSF 101
frog            TPPLSPSRRSSQSSLFP---------------------STADQLEMVTEFLGGDMVNQSF 93
                **********. .:                        ********:**:**********

human           ICDPDDETFIKNIIIQDCMWSGFSAAAKL---VSEKLASYQAARKDSGSPNPARG----- 167
mouse           ICDPDDETFIKNIIIQDCMWSGFSAAAKL---VSEKLASYQAARKDSTSLSPARG----- 168
chicken         ICDPDDESFVKSIIIQDCMWSGFSAAAKLEKVVSEKLATYQASRREGGPAAASRPGPPPS 161
frog            ICEADDEALLKSIVIQDCMWSGFSAAAKLEKVVSEKLASYQASRKESALSSSSPCQSQP- 152
                **:.***:::*.*:***************   ******:***:*::.    .:       

human           ------HSVCSTSSLYLQD--------LSAAASECIDPSVVFPYPLNDSSSPKSCASQDS 213
mouse           ------HSVCSTSSLYLQD--------LTAAASECIDPSVVFPYPLNDSSSPKSCTSSDS 214
chicken         GPPPPPAGPAASAGLYLHD--------LGAAAADCIDPSVVFPYPLSER-APR------- 205
frog            -PPSPLKSPSCHGSLSLGGTHRSSHGFLQDPSSDCVDPSVVFPYPLNDSISNASSPCQD- 210
                       . .. ..* * .        *  .:::*:**********.:  :         

human           SAFSPSSDSLLSSTESSPQGSPEPLVLHEETPPTTSSDSEEEQEDEEEIDVVSVEKRQAP 273
mouse           TAFSPSSDSLLSS-ESSPRASPEPLVLHEETPPTTSSDSEEEQEDEEEIDVVSVEKRQTP 273
chicken         ---------------AAPPGANPAALLGVDTPPTTSSDSEEEQEEDEEIDVVTLAEANES 250
frog            -----------LILETPPISSNSSSSESEEEP----EDEDEDCDEEEEIDVVTVEKRQSA 255
                               :.* .:  .     : *    .*.:*: :::******:: : : .

human           GKRSESGSPSAGGHSKPPHSPLVLKRCHVSTHQHNYAAPPSTRKDYPAAKRVKLDS-VRV 332
mouse           AKRSESGSSPSRGHSKPPHSPLVLKRCHVSTHQHNYAAPPSTRKDYPAAKRAKLDS-GRV 332
chicken         ESSTESSTEASEEHCKPHHSPLVLKRCHVNIHQHNYAAPPSTKVEYPAAKRLKLDS-GRV 309
frog            SKRVESSSHS--QPSRPHYSPLVLKRCHVPIHQHNYAASPSTKVDYVSSKRAKLESNIRV 313
                 .  **.: .    .:* :**********  *******.***: :* ::** **:*  **

human           LRQISNNRKCTSPRSSDTEENVKRRTHNVLERQRRNELKRSFFALRDQIPELENNEKAPK 392
mouse           LKQISNNRKCSSPRSSDTEENDKRRTHNVLERQRRNELKRSFFALRDQIPELENNEKAPK 392
chicken         LKQISNNRKCSSPRTSDSEENDKRRTHNVLERQRRNELKLSFFALRDQIPEVANNEKAPK 369
frog            LKQISNNRKCASPRSSDSEENDKRKTHNVLERQRRNELKLSFFALRDQVPEVASNEKAPK 373
                *:********:***:**:*** **:************** ********:**: .******

human           VVILKKATAYILSVQAEEQKLISEEDLLRKRREQLKHKLEQLRNSCA 439
mouse           VVILKKATAYILSIQADEHKLTSEKDLLRKRREQLKHKLEQLRNSGA 439
chicken         VVILKKATEYVLSIQSDEHRLIAEKEQLRRRREQLKHKLEQLRNSRA 416
frog            VVILKKATEYAISLQEDERRLIRETEQLKYRKEQLKQRLQQLRNFV- 419
                ******** * :*:* :*::*  * : *: *:****::*:****   
